# Supplementary material for: Decapping factor Dcp2 controls mRNA abundance and translation to adjust metabolism and filamentation to nutrient availability
Source: eLife. 2023 Jun 2;12:e85545. doi: 10.7554/eLife.85545 (PMC10287164; doi:10.7554/eLife.85545)
Supplement: Figure 1—figure supplement 1—source data 1. [file elife-85545-fig1-figsupp1-data1.zip › Figure 1 ΓÇô figure supplement 1 ΓÇô source data 1.xlsx]

## Sheet: RNA-Seq_dhh1 vs WT
gene_ID	dhh1mRNA_Anil	Gene_ID	dhh1mRNA_Radha	Gene_ID	dhh1mRNA_JUNG	id	dhh1mRNA_Feng
YJL153C	4.57783	YLR327C	1.33393	YPR204W	7.21182	ETS1-1	-1.02781
YDL160C	-3.64293	YER067W	4.26746	YIL060W	1.05689	ETS1-2	-1.02781
YBR072W	5.45627	YOR010C	-1.09152	YDR534C	-1.98088	ETS2-1	NA
YLR142W	2.5955	YMR303C	-1.16724	YFR020W	-0.404209	ETS2-2	NA
YLR194C	2.03561	YGL222C	1.84607	YAR009C	0.65075	HRA1	-1.18944
YJR137C	-1.99905	YFR052C-A	2.19245	YLR285C-A	1.06219	ICR1	-0.85619
YCR021C	4.5396	YOR120W	0.600731	YBR008C	-0.575392	IRT1	1.32301
YOL155C	3.00787	YHR087W	2.28063	YJR004C	0.277499	ITS1-1	-1.29441
YPR160W	4.28885	YIL011W	0.0870976	YOR381W	-0.192748	ITS1-2	-1.29441
YCR005C	2.23027	YER053C-A	7.23543	YFL056C	-0.104461	ITS2-1	-1.6229
YDR055W	1.94446	YHR094C	-1.59715	YCL042W	2.33891	ITS2-2	-1.6229
YNL289W	1.88972	YML100W	1.77778	YOL011W	0.207731	LSR1	-0.355909
YGR032W	2.51451	YDL204W	1.75608	YDR366C	0.995395	NME1	-1.03506
YGL156W	2.77216	YGR248W	2.06419	YDR038C	1.13312	NTS1-2	0.856249
YGL222C	2.53906	YEL011W	1.85219	YOR377W	-1.27354	NTS2-1	1.15971
YEL060C	1.90843	YHL021C	2.31832	YER081W	1.39149	NTS2-2	1.15971
YOL058W	-1.89626	YEL039C	3.64859	YOR247W	0.0246789	PWR1	0.286617
YGL121C	3.72553	YBR056W-A	2.33681	YKR042W	-0.584362	Q0010	0.54342
YIL169C	2.9327	YNR034W-A	2.71607	YBR263W	0.151211	Q0017	0.192456
YFR030W	-1.68594	YPR160W	2.19597	YHR042W	-0.068434	Q0020	0.201449
YHR209W	2.65532	YPR184W	1.95475	YGL256W	-0.516651	Q0032	-2.24915
YKL163W	2.46733	YMR011W	0.992583	YGR014W	0.0102029	Q0045	0.0440783
YJL088W	-2.05549	YMR250W	1.48118	YLR378C	0.322768	Q0045	-0.0331547
YDR001C	1.84217	YDR309C	1.34738	YHL026C	0.493641	Q0050	0.560294
YER124C	1.29767	YPL250C	2.10365	YNR060W	-2.52488	Q0055	0.710132
YPL110C	1.44382	YLR178C	1.37011	YER088C	0.68582	Q0055	0.781819
YER069W	-1.52904	YHL024W	2.03391	YJL078C	1.65239	Q0060	-0.98997
YOL126C	1.946	YMR202W	-1.08188	YCR106W	-0.962917	Q0060	0.769461
YDR034W-B	4.45383	YLR258W	1.82616	YJL130C	0.247058	Q0065	-0.0289052
YER053C-A	2.71738	YGL032C	0.137244	YDL160C	-7.32514	Q0065	0.979663
YGR008C	3.10526	YDR277C	1.49092	YOR336W	-0.0459105	Q0070	NA
YLR414C	1.41239	YLL019C	1.2256	YJL062W	0.0457646	Q0070	NA
YHR030C	1.26376	YCL040W	1.41141	YML116W	-0.765702	Q0075	NA
YGL028C	1.29272	YOL052C-A	0.0806604	YPL085W	0.474973	Q0075	NA
YML128C	3.45172	YDL223C	1.07732	YER165W	0.119357	Q0080	-1.08546
YKL096W	1.93753	YOR173W	2.18451	YLR130C	-0.292914	Q0085	0.284278
YDL234C	1.61294	YGL039W	-1.71874	YEL043W	0.125267	Q0092	NA
YBR056W-A	2.63999	YLR194C	1.05814	YLL056C	-0.323338	Q0105	-0.429631
YFL014W	6.30701	YHR042W	-1.49414	YHL035C	-0.554381	Q0105	0.0160576
YKR091W	2.51955	YER145C	-0.829047	YNR044W	-0.0394088	Q0110	-0.175316
YLR179C	-1.48227	YFR015C	1.68597	YDR261C	-0.272874	Q0110	-0.0133656
YPR030W	2.84352	YPL230W	0.725916	YKR095W	0.566832	Q0115	NA
YPL088W	1.91682	YGR008C	1.64357	YKL043W	-0.231667	Q0115	NA
YEL011W	3.20417	YER037W	2.4397	YPR013C	0.237611	Q0120	-0.492616
YGR260W	-1.37605	YAL034C	1.54129	YJR120W	0.533669	Q0120	NA
YIL043C	-1.28647	YDL171C	-1.22736	YPR164W	-0.0238663	Q0130	-0.234325
YDR454C	-1.23707	YHR092C	1.60765	YIL123W	0.0523492	Q0140	-0.205332
YDL227C	-1.75454	YDR534C	-1.66895	YOR198C	0.0678777	Q0142	0.349303
YDL072C	1.46654	YMR105C	-0.0650525	YER184C	0.365612	Q0143	1.45779
YGR243W	3.45303	YLL039C	0.757004	YGR279C	0.270206	Q0144	Inf
YPL250C	1.95517	YDL222C	0.346583	YGL215W	0.334953	Q0158	0.43748
YBR054W	1.42973	YKL109W	1.05095	YLR384C	-0.300353	Q0158	-0.13253
YFL053W	5.01774	YML128C	1.31817	YPL006W	0.635233	Q0160	-0.246442
YMR096W	2.349	YDR216W	1.85208	YDL058W	0.270493	Q0182	-0.194812
YDR216W	2.56466	YOR336W	-1.18938	YLR337C	0.998731	Q0250	-0.240903
YDL215C	1.73286	YGR088W	1.68628	YLL040C	0.487263	Q0255	NA
YLL039C	2.00265	YMR291W	1.54506	YHR143W	0.780459	Q0255	-0.202737
YDL066W	-1.16794	YHR188C	-0.900715	YHR188C	-0.257377	Q0275	-0.183485
YEL039C	2.94793	YOR298C-A	0.677337	YMR058W	-0.462305	Q0285	-0.509239
YAL003W	-1.25373	YKL096W	1.04358	YDL195W	0.506518	Q0297	-0.662226
YKL164C	1.59929	YHR137W	1.0722	YDR135C	-0.189121	R0010W	0.402597
YHR094C	-2.09752	YOR248W	0.0846093	YJL073W	0.00104437	R0020C	0.0267414
YMR250W	3.20586	YIL043C	-1.01254	YCR094W	0.220633	R0030W	-0.278808
YBR006W	1.82802	YHR096C	2.42408	YPL009C	0.457447	R0040C	0.331732
YGL194C	1.4092	YCR021C	4.61	YCR048W	-0.244592	RDN18-1	-0.373676
YOL016C	1.43542	YGR138C	1.02697	YJR147W	0.136097	RDN18-2	-0.373676
YGR149W	1.65535	YGR260W	-1.42941	YLR361C	0.332297	RDN25-1	0.901676
YNR001C	1.56075	YHL047C	-1.20481	YGL255W	-1.04561	RDN25-2	0.901676
YAL062W	2.1309	YDR044W	-1.55002	YBR162C	0.266902	RDN37-1	NA
YNL244C	-1.27603	YGL056C	1.05641	YBL020W	-0.0360073	RDN37-1	-1.43722
YIL117C	1.28476	YKR091W	1.19705	YEL004W	0.416971	RDN37-2	NA
YJL133C-A	1.99229	YJL002C	-0.585042	YDL066W	-0.643355	RDN37-2	-1.43722
YOL064C	-1.24286	YMR096W	2.0382	YOR355W	0.500985	RDN5-1	1.17061
YHR087W	4.84085	YER035W	0.332381	YNL209W	0.653763	RDN5-2	-1.74845
YJL159W	1.53204	YOR099W	-1.04862	YNR016C	-0.0479068	RDN5-3	-1.74845
YBR169C	1.95465	YNL274C	1.35939	YOR002W	-0.120122	RDN5-4	-1.74845
YMR107W	5.45447	YOR273C	1.84035	YCL008C	0.551546	RDN5-5	-1.74845
YDR077W	2.06174	YDR040C	1.97187	YIL129C	0.0649728	RDN5-6	1.17061
YLR120C	1.10249	YLR149C	2.72315	YDL140C	0.282828	RDN58-1	-3.19961
YJL177W	-0.986837	YDR171W	1.73114	YBR229C	0.142616	RDN58-2	-3.19961
YLR258W	2.24956	YDR077W	-0.311932	YEL042W	0.00919389	RME2	-0.680704
YOL052C-A	5.73911	YDR119W-A	3.86034	YDR144C	-0.767421	RME3	-0.628834
YPL223C	4.33239	YNL289W	1.33479	YOR371C	0.187225	RNA170	-0.625108
YJR152W	2.0669	YML125C	-0.718829	YPR198W	0.116985	RPR1	-0.749361
YLR149C	2.97415	YMR006C	-1.47329	YMR016C	0.613557	RUF20	-1.52548
YBR011C	-1.04116	YLR177W	1.12343	YNL190W	0.353462	RUF21	1.80633
YDR309C	1.15816	YFR017C	1.46616	YDL171C	-0.128931	RUF22	NA
YGL039W	-1.60425	YHR163W	-1.11847	YBR235W	0.115928	RUF23	-0.762444
YKL024C	-1.21516	YDR019C	1.6035	YML056C	-1.64905	RUF5-1	-1.05258
YBR071W	1.40546	YER081W	0.849435	YHR206W	0.110276	RUF5-2	-1.05258
YNR034W-A	5.03913	YOR321W	-0.685254	YBR015C	0.0730319	SCR1	-0.710674
YLR286C	1.0223	YAL054C	1.55322	YMR207C	-0.324664	SRG1	0.282972
YMR006C	-1.42435	YNL066W	-0.2677	YCL009C	0.120515	TLC1	-0.102433
YBL098W	-1.69507	YLR179C	-1.13116	YCR017C	0.400007	YAL001C	0.5063
YPR184W	2.23162	YLL012W	-1.20047	YBR013C	1.13519	YAL001C	-0.349863
YHL021C	2.65776	YGL037C	0.363818	YOL007C	-0.123195	YAL002W	-0.441938
YBR263W	-1.11164	YNL015W	-0.171507	YDR073W	0.759395	YAL003W	-1.14709
YNL305C	1.44649	YFL007W	-0.797162	YMR080C	-0.185624	YAL003W	-1.42457
YPR002W	1.95193	YNL160W	1.13627	YER089C	0.488355	YAL004W	-0.499726
YMR291W	2.2264	YIL136W	0.54404	YLR452C	-0.70601	YAL005C	0.67773
YBR183W	2.18933	YPL229W	0.691429	YMR273C	0.432473	YAL007C	-0.444253
YGR043C	3.2859	YIL085C	-0.395218	YGR192C	1.13799	YAL008W	0.784048
YHR029C	-1.78202	YML058W-A	-4.53304	YHR203C	0.808591	YAL009W	-0.417996
YIL101C	3.32023	YMR169C	3.61024	YNL095C	-0.589817	YAL010C	0.366965
YOR374W	2.48551	YLL026W	0.3576	YIL066C	0.533158	YAL011W	0.691583
YDL130W-A	2.50525	YOR247W	0.0527741	YML031W	-0.143318	YAL012W	-0.513219
YKL001C	-1.56902	YDL124W	0.727795	YKR054C	0.394503	YAL013W	0.377352
YGR210C	-1.29084	YER150W	1.17256	YNR013C	0.286056	YAL014C	-0.50805
YGR248W	4.52057	YMR090W	2.28788	YER028C	-0.323766	YAL015C	-0.254655
YCR098C	2.36461	YMR107W	3.18871	YOR149C	-0.0782148	YAL016C-A	-1.13296
YML054C	2.90809	YBR072W	0.461181	YHR204W	-0.31498	YAL016C-B	NA
YLR300W	0.867291	YIL050W	1.18387	YLR286C	1.00963	YAL016W	0.116429
YNR060W	-2.6558	YIL101C	1.69616	YGL014W	0.181263	YAL017W	0.859322
YOR303W	-1.37911	YHR001W-A	1.1866	YBR074W	-0.335842	YAL018C	0.121553
YER165W	-1.06356	YKL164C	-0.320271	YBR004C	-0.133084	YAL019W-A	0.439761
YBL043W	3.39742	YGL194C	1.18553	YNL300W	0.597929	YAL019W	-0.181221
YDR525W-A	1.29922	YMR251W-A	0.215435	YOR086C	0.234507	YAL020C	-1.08129
YPR036W-A	1.46535	YLR295C	-0.00426009	YEL053C	-0.0461469	YAL021C	0.102251
YMR170C	1.90577	YGL191W	0.0863854	YHR199C	-0.282819	YAL022C	-0.330691
YMR169C	2.58725	YOR134W	8.28369	YBR112C	0.455886	YAL023C	-0.688985
YDR391C	1.60978	YJR086W	0.363483	YDL141W	0.117635	YAL024C	0.0256207
YMR062C	-1.19045	YGL203C	-0.737977	YDL052C	0.0154201	YAL025C	0.216992
YNL277W	-1.68685	YGL055W	-0.718702	YML126C	-0.782061	YAL026C-A	-0.027115
YJR010W	-1.52287	YPR030W	1.25037	YNL074C	0.69661	YAL026C	-0.0264704
YOR289W	2.69424	YFR053C	-0.235179	YLR188W	-0.164025	YAL027W	0.253446
YCL009C	-1.08336	YDR481C	-0.288949	YCL063W	0.333347	YAL028W	0.559771
YJR008W	2.29702	YHR047C	-0.853448	YMR305C	-0.228115	YAL029C	-0.189399
YGL248W	1.34072	YHR215W	-1.50588	YLR089C	0.629025	YAL030W	0.321599
YLR327C	4.86878	YBR054W	0.0572471	YMR164C	0.454225	YAL030W	0.223621
YNL015W	1.4898	YMR256C	-0.134891	YDR452W	0.323511	YAL031C	-0.183054
YJL161W	3.19633	YDR448W	0.966769	YDR483W	0.0116138	YAL031W-A	0.478442
YHL024W	2.71029	YHR033W	0.157611	YER110C	-0.441477	YAL032C	0.316663
YLR092W	-2.05422	YMR266W	-1.23261	YER164W	0.378581	YAL033W	0.146306
YJR073C	1.45681	YKR077W	0.771653	YGL200C	-0.13544	YAL034C-B	1.75462
YPL026C	1.1213	YER124C	0.983058	YHR047C	-0.08456	YAL034C	0.668913
YML126C	-0.979493	YLR168C	1.73855	YIL085C	-0.493405	YAL034W-A	0.518079
YKL056C	-0.994694	YDR001C	1.32867	YOR329C	1.02219	YAL035W	0.334345
YDR158W	-0.948264	YML126C	-1.37069	YNL049C	-0.212336	YAL036C	-0.465005
YMR219W	0.961492	YLR384C	-0.318843	YJR046W	-0.700674	YAL037C-A	0.388525
YBR106W	-0.970244	YKL068W-A	2.1368	YIL005W	0.146528	YAL037C-B	-0.903756
YPR069C	-0.838253	YBR263W	-0.972498	YDL229W	0.0401845	YAL037W	0.0885732
YGL215W	-1.49082	YDL181W	0.294835	YHR078W	-0.303059	YAL038W	-0.765616
YFL045C	-0.801574	YNL087W	-0.578948	YMR012W	-0.0653263	YAL039C	0.481936
YPL143W	-0.823124	YOR028C	1.73712	YBR011C	0.212059	YAL040C	-0.298134
YPR074C	-1.18838	YEL060C	0.281644	YMR275C	0.127728	YAL041W	0.152488
YML091C	1.09602	YOL158C	-0.527111	YCL045C	-0.201775	YAL042C-A	-0.36701
YJL155C	1.39846	YDL227C	-0.842222	YFL026W	-0.371474	YAL042W	-0.773904
YNL274C	2.36503	YGR254W	0.0804101	YDR077W	1.99115	YAL043C	0.0331467
YDR461W	1.20634	YGR183C	0.380329	YPR114W	-0.168847	YAL044C	0.318503
YMR241W	-0.956566	YLR395C	0.196137	YLR203C	0.855209	YAL044W-A	-0.119941
YGR213C	2.50049	YCR048W	-0.532416	YDL237W	0.315013	YAL045C	-1.28642
YIL052C	-0.944229	YML091C	1.25664	YDL159W	0.282313	YAL046C	-0.0492191
YML106W	-0.927895	YDR261C	-0.94502	YOR085W	0.300897	YAL047C	0.171234
YJR025C	-1.2297	YBR289W	0.781642	YHR098C	0.0673186	YAL047W-A	-0.473495
YPR167C	-1.53186	YDR074W	0.76477	YKR059W	0.768346	YAL048C	-0.525226
YOR317W	1.161	YMR070W	0.969008	YNL322C	0.321687	YAL049C	0.160017
YGL123W	-0.84082	YDR258C	1.08582	YDR301W	-0.07414	YAL051W	0.377639
YPR132W	-0.778552	YDL058W	-0.718285	YDR293C	0.379574	YAL053W	0.469382
YER053C	1.97257	YGL027C	-0.594984	YLR454W	0.315555	YAL054C	0.881284
YBR048W	-0.809035	YMR136W	1.23115	YLR426W	0.157187	YAL055W	0.841117
YIR030C	-2.2117	YDR529C	0.562002	YPR071W	-0.241181	YAL056C-A	-0.334929
YDR059C	1.68807	YHR136C	0.60836	YDR086C	0.222924	YAL056W	-0.213836
YOL140W	-1.37958	YBL064C	0.606641	YJR010W	-0.339852	YAL058W	-0.697557
YMR315W	1.54421	YMR272C	-0.355667	YML072C	0.304272	YAL059C-A	-1.66528
YGR088W	2.71157	YDL232W	-0.660857	YDR506C	0.441018	YAL059W	0.0533065
YAL053W	0.977411	YOL084W	1.92439	YGL173C	-0.0170993	YAL060W	0.39136
YBR295W	1.24188	YPR158C-C	-0.627075	YLR072W	0.227482	YAL061W	2.87876
YDR247W	1.57777	YBR093C	-0.553891	YIL135C	0.373108	YAL062W	1.81203
YOR208W	1.172	YPR158C-D	-0.668514	YMR296C	-0.44026	YAL063C-A	-1.00958
YNR016C	-0.762314	YDR144C	-0.646651	YJL079C	1.25665	YAL063C	0.356335
YER148W	-1.01797	YOR377W	-0.957238	YJL002C	-0.558627	YAL064C-A	0.765752
YLR180W	-0.933956	YGL096W	-0.011038	YMR301C	-0.460329	YAL064W-B	-1.21992
YLR061W	-0.83106	YCL057W	-0.76523	YBR078W	-0.191102	YAL064W	-0.809568
YDL130W	-0.773235	YOR220W	0.953382	YKL081W	-0.597093	YAL065C	0.192399
YHR042W	-1.17927	YHR216W	-1.78115	YCR034W	-0.512507	YAL066W	1.71739
YLL026W	1.82704	YBR071W	0.625751	YPR063C	0.518992	YAL067C	-0.572692
YIL050W	1.38178	YHL040C	-1.11753	YGR006W	0.555578	YAL067W-A	NA
YMR196W	2.41276	YIL051C	-0.503915	YJL019W	0.00179469	YAL068C	-1.27104
YPL252C	-1.17618	YHR057C	-0.90023	YOR014W	0.323017	YAL068W-A	NA
YLR446W	1.62091	YDR461W	-0.445024	YMR262W	0.793592	YAL069W	0.123899
YCL064C	1.1762	YDL066W	-1.04663	YAL040C	-0.0579506	YAR002C-A	-0.488108
YLR267W	2.48131	YBR083W	0.404104	YGL203C	-0.118649	YAR002W	0.413886
YGR138C	1.67322	YML054C	1.47963	YIL090W	-0.0673512	YAR003W	-0.825048
YOR167C	-0.759729	YDR070C	4.61761	YFR021W	0.0731065	YAR007C	0.364894
YMR186W	-0.789385	YPR016C	0.42513	YEL002C	-0.231468	YAR008W	0.0565957
YNL192W	0.988122	YML119W	0.788777	YGR286C	-1.80213	YAR009C	-1.80388
YOR071C	-1.42988	YAL060W	0.220198	YML113W	-0.257378	YAR010C	-1.90268
YDL222C	2.48771	YIR011C	1.30335	YCR037C	0.0605969	YAR014C	-0.01787
YDR382W	-0.72953	YER103W	1.09039	YAR003W	-0.320665	YAR015W	0.32817
YLR225C	1.26494	YDR391C	1.31605	YOR097C	0.46432	YAR018C	0.363161
YER103W	2.22254	YDR055W	0.510507	YNL139C	-0.0140844	YAR019C	0.511162
YDL171C	-1.497	YGR032W	0.465323	YER154W	0.366931	YAR019W-A	-0.32242
YGR034W	-0.844875	YEL031W	-0.459666	YLR206W	0.857917	YAR020C	-0.403504
YDR242W	1.68497	YGR247W	1.21096	YGL189C	0.358876	YAR023C	-0.136646
YOR185C	1.87395	YML027W	0.422312	YBL079W	-0.0360417	YAR027W	0.564797
YER024W	1.70506	YBR016W	0.440585	YLR078C	-0.131451	YAR028W	-0.0931868
YGR282C	0.736908	YPR160W-A	2.03734	YMR202W	-0.876735	YAR029W	-0.618813
YOR298C-A	1.30921	YBR085W	-2.14642	YPR105C	-0.0706447	YAR030C	-1.37345
YOR336W	-1.04211	YGR142W	1.41994	YJL041W	0.146896	YAR031W	-0.0835168
YOR096W	-0.845957	YNL194C	2.57984	YIL121W	-0.20989	YAR033W	0.54945
YNL327W	0.754832	YHR214C-B	-1.22736	YNL283C	0.133161	YAR035C-A	NA
YLR390W-A	0.829671	YOR009W	-0.974886	YJR131W	-0.226567	YAR035W	0.741846
YPL163C	0.89623	YMR241W	-1.46933	YPL131W	-0.267026	YAR042W	0.331439
YGL135W	-0.797821	YER050C	0.250269	YMR006C	-1.29836	YAR047C	NA
YHR068W	-0.77163	YBR208C	-1.99674	YIL015W	-0.542951	YAR050W	0.533855
YBR285W	3.38018	YHL048W	-0.6596	YJR124C	-1.01948	YAR053W	-1.44211
YGR286C	-1.17283	YGR243W	2.00295	YBL047C	0.468967	YAR060C	-1.10013
YDL124W	1.32049	YOR374W	-0.00910565	YLR207W	0.235907	YAR061W	0.231904
YJL121C	-0.807634	YER060W	-1.31809	YDL095W	-0.274537	YAR064W	1.22618
YJL130C	-1.10177	YLR378C	-0.537835	YHR039C	-0.221647	YAR066W	Inf
YOR161C	1.8076	YGL022W	-0.751405	YHR101C	0.101091	YAR068W	1.57504
YNL160W	1.55277	YKL187C	-0.66882	YBR243C	0.0667333	YAR069C	-1.02193
YKR077W	1.09536	YPL245W	-0.911656	YKL023C-A	-0.0527421	YAR070C	-3.60911
YHR163W	-1.08454	YPL271W	0.237958	YNL244C	-0.64923	YAR071W	-0.821378
YBL078C	1.89531	YOR346W	-0.893205	YKL205W	-0.319456	YAR073W	-2.4305
YMR008C	0.862339	YBR015C	-0.695207	YPR086W	-0.4186	YAR075W	-2.14641
YDR074W	1.49131	YJL191W	-0.540782	YBR108W	0.588851	YBL001C	0.273855
YER077C	0.986337	YLR367W	-0.748895	YHR155W	0.189076	YBL002W	0.230688
YKL185W	1.01558	YHR152W	0.338159	YKL191W	-0.849855	YBL003C	-0.212703
YKL068W-A	1.21654	YML008C	-1.19687	YGR054W	-0.081116	YBL004W	-0.570635
YML117W	0.802108	YDR232W	-0.567243	YNL176C	0.621909	YBL005W-B	-2.12314
YLL045C	-0.762262	YGL215W	-0.751382	YJL093C	-0.0816017	YBL005W	-0.652554
YJL190C	-0.795248	YKL185W	0.648043	YER178W	0.396001	YBL006C	0.212308
YDL085W	3.11109	YDR525W-A	0.76277	YML104C	-0.161013	YBL006W-A	-0.936552
YER086W	-1.04899	YKL181W	-1.17336	YCR008W	-0.314685	YBL007C	0.258567
YER091C	-1.13264	YML031W	-0.434755	YAL029C	-0.0910339	YBL008W-A	-0.296054
YGR108W	1.08492	YJL044C	-0.5727	YDR367W	0.318581	YBL008W	-0.0666026
YLR303W	-1.05812	YMR045C	-2.21474	YOR349W	-0.0326174	YBL009W	-0.21962
YPL079W	-0.759665	YKL191W	-1.08148	YJR145C	0.809052	YBL010C	0.633399
YLR121C	1.06405	YHR139C	1.18175	YPL224C	-0.0213985	YBL011W	-0.666455
YMR280C	2.18675	YDL070W	-0.474464	YGL067W	0.0740268	YBL012C	-2.1591
YDR448W	1.05143	YPR036W-A	0.433091	YHL017W	-0.399381	YBL013W	-0.0116943
YGR247W	1.19278	YDL160C	-6.72563	YBL074C	-0.246162	YBL014C	-0.567495
YGL245W	-0.809842	YER086W	-0.859231	YOR151C	-0.212802	YBL015W	0.666423
YDR428C	-1.37654	YPL135W	0.935001	YLR048W	-0.300827	YBL016W	0.100055
YER150W	2.37137	YKL161C	0.692039	YGR241C	0.309707	YBL017C	-0.264363
YMR238W	0.856538	YPL267W	0.779818	YHL028W	1.3783	YBL018C	-0.335422
YCR051W	-0.931148	YOR347C	0.744926	YDR517W	-0.162544	YBL018C	-1.32342
YGL030W	-0.721525	YPL198W	0.0561596	YCR030C	0.742637	YBL019W	-0.0911276
YER028C	-2.33403	YPR154W	0.695134	YCR081W	0.0240231	YBL020W	-0.613852
YER062C	1.44607	YEL047C	-0.766186	YLR109W	0.0903138	YBL021C	0.496059
YAR035W	1.98206	YNL241C	-0.0259218	YGR102C	0.465822	YBL022C	0.0502553
YLR150W	-0.831978	YOR002W	-0.244695	YNL124W	-0.362805	YBL023C	0.466006
YPR005C	1.82094	YNR060W	-2.13756	YLR047C	-0.0798238	YBL024W	0.294664
YKR042W	-0.711436	YLL027W	0.63698	YER136W	-0.0847115	YBL025W	-0.164324
YOR385W	1.39676	YIL014W	-0.232022	YER120W	0.290644	YBL026W	0.559207
YPR009W	-1.39183	YPR114W	-0.13467	YPL144W	0.780637	YBL026W	0.111592
YPL220W	-0.762795	YJL130C	-0.916626	YDR404C	-0.0782258	YBL027W	-0.617295
YGL148W	-0.831143	YOR011W	-1.76864	YOR197W	0.0150423	YBL027W	-0.403216
YDL198C	-0.825437	YJR150C	-4.62595	YHR110W	0.202279	YBL028C	0.693556
YLR244C	-0.775672	YHR020W	-1.07899	YBL051C	1.01486	YBL029C-A	1.19241
YPR118W	-0.825054	YPL158C	0.701581	YGR210C	-0.846917	YBL029W	0.821519
YBR189W	-0.745853	YMR181C	2.33165	YER087C-B	0.00213578	YBL030C	-0.0328193
YGL032C	1.07068	YOR185C	0.6228	YDR349C	-0.18437	YBL031W	0.224755
YJL144W	2.25912	YCL035C	0.710696	YNL101W	-0.00507144	YBL032W	-0.0456034
YGL147C	-0.705793	YLR304C	-0.692	YDR434W	-0.343028	YBL033C	0.511346
YLR214W	-1.43385	YBL106C	-0.320954	YOR188W	0.0513127	YBL034C	0.289491
YDL081C	-0.75089	YOL077W-A	-0.237972	YPL270W	0.0655025	YBL035C	0.239517
YBR139W	1.18595	YDL161W	0.600517	YOR342C	0.197783	YBL036C	-0.0985683
YKL161C	1.11502	YOR045W	-0.144194	YMR123W	0.22232	YBL037W	0.127329
YHR010W	-0.731136	YNL157W	0.381005	YKL064W	0.417279	YBL038W	0.841543
YOR347C	1.48523	YBL045C	-0.230868	YKL034W	0.38403	YBL039C-A	NA
YDR038C	0.716082	YPL081W	-0.757415	YER083C	0.269209	YBL039C	-0.325193
YKL103C	1.44153	YOR113W	0.990834	YNL058C	1.31514	YBL039W-B	-0.173533
YMR202W	-0.849684	YPL189C-A	1.46504	YNR039C	0.0697108	YBL040C	0.0921983
YKL065C	1.09523	YFL037W	-0.78243	YPL063W	0.18208	YBL040C	-0.787463
YGL037C	1.85712	YMR196W	1.33496	YNL106C	-0.0152904	YBL041W	0.672012
YML063W	-0.744301	YDL095W	-0.441746	YNL262W	0.29022	YBL042C	-0.418692
YLR213C	-1.904	YDL237W	-0.113906	YBR158W	0.213249	YBL043W	3.37499
YMR120C	1.08195	YJR131W	-0.455553	YCL029C	0.0845455	YBL044W	0.918706
YNR050C	-0.833583	YBR205W	-0.447605	YLR390W-A	1.00379	YBL045C	0.548454
YJL002C	-0.853567	YLR372W	-0.853299	YML012W	-0.151899	YBL046W	0.564706
YLR304C	0.719188	YJR103W	-0.677952	YLR059C	0.592205	YBL047C	0.163709
YJR139C	-0.716682	YBR074W	-0.384443	YCR067C	0.0541838	YBL048W	2.68291
YDL169C	2.52608	YLR040C	-2.09765	YIR023W	0.283328	YBL049W	2.54641
YKL159C	1.25262	YGL012W	-0.802219	YNL025C	0.199117	YBL050W	0.272752
YHR216W	-0.952979	YKL043W	-1.71363	YHR083W	-0.0100013	YBL050W	-0.218479
YGR189C	0.754703	YER110C	-1.07149	YLR001C	0.0802973	YBL051C	0.313811
YDR171W	1.90306	YJL062W	-0.220287	YCL044C	0.391813	YBL052C	-0.492551
YHR215W	-0.947087	YLR142W	0.680566	YML019W	-0.464854	YBL053W	-0.846332
YOR306C	1.37722	YMR235C	-0.666782	YKL175W	-0.290404	YBL054W	0.0139491
YLR167W	-0.711618	YHR068W	-0.861878	YPR023C	0.116333	YBL055C	-0.272994
YIL108W	0.860909	YDR518W	-0.920462	YLR172C	-0.00925282	YBL056W	0.0312051
YDR321W	-0.774178	YJR002W	-0.424853	YAL046C	0.389544	YBL057C	-0.47895
YOL130W	-1.01873	YDR380W	0.992853	YCL014W	-0.00283511	YBL058W	0.245647
YHR104W	1.43903	YJL159W	-0.385497	YCL043C	-0.219024	YBL059C-A	0.684726
YGL076C	-0.704469	YBR068C	1.23181	YFL022C	-0.465927	YBL059C-A	-0.20455
YLR048W	-0.831699	YML094W	0.554814	YER118C	-0.326864	YBL059W	1.33156
YMR011W	0.702362	YBR105C	1.17637	YBR059C	0.397249	YBL059W	-0.516389
YBR221C	-0.713735	YKL016C	-0.616383	YBR133C	-0.0641992	YBL060W	-0.400515
YHR141C	-0.741676	YDR517W	-0.39213	YAL023C	-0.263076	YBL061C	0.458353
YDR500C	-0.719013	YEL071W	-0.935432	YAL044W-A	0.468058	YBL062W	-1.15241
YGR192C	-0.729323	YGR094W	-0.969119	YOR253W	-0.285431	YBL063W	0.564153
YKL181W	-1.12952	YDR135C	-0.343039	YLR065C	-0.445855	YBL064C	1.33129
YLR270W	1.42017	YGL257C	-0.478897	YLR071C	-0.12168	YBL065W	-0.0643505
YER035W	1.46337	YPL223C	0.313335	YGR036C	-0.0332272	YBL066C	0.299923
YDR119W-A	2.48393	YLR432W	-0.879719	YOL040C	-0.332092	YBL067C	-0.352737
YOR120W	3.21637	YLR390W-A	-0.312655	YMR140W	0.470323	YBL068W-A	NA
YHR043C	1.21216	YER049W	-0.625671	YML067C	-0.257467	YBL068W	-0.21786
YOR348C	1.88712	YDR154C	-1.54867	YIL030C	-0.425535	YBL069W	-0.179475
YER037W	1.09647	YBR104W	-0.116073	YOR098C	-0.32585	YBL070C	-2.45044
YCR043C	-0.859047	YOL064C	-1.1521	YNR043W	-0.697108	YBL071C-B	-1.99608
YIL148W	-0.683445	YLR064W	1.09654	YDR497C	-0.456068	YBL071C	-0.947587
YOR253W	-0.941548	YGR043C	2.33343	YHR135C	0.280816	YBL071W-A	-0.255781
YBR249C	-0.771148	YNL280C	-0.638792	YIL115C	0.0992433	YBL072C	-0.687723
YNL069C	-0.708127	YFR020W	-0.680604	YKL014C	-0.67954	YBL072C	-0.72483
YGL157W	0.735875	YER175C	0.348796	YJR117W	-0.384224	YBL073W	-0.525761
YER110C	-1.05044	YKL024C	-0.633969	YBR003W	0.169597	YBL074C	-0.10074
YMR316W	1.33402	YMR246W	-0.692666	YJR091C	0.434654	YBL075C	0.898077
YGR177C	-0.995254	YBR121C	-0.759018	YLR443W	-0.144874	YBL076C	-0.400213
YBR105C	1.41629	YLR152C	1.43044	YHR028C	0.044035	YBL077W	0.840228
YPL230W	2.70303	YJR143C	-0.589176	YPR095C	-0.0134867	YBL078C	1.27646
YDR226W	-0.920823	YHR117W	-0.122958	YNL152W	0.156269	YBL079W	-0.261667
YMR217W	-1.25576	YEL055C	-0.543656	YNL071W	0.634257	YBL080C	0.427079
YAL038W	-0.736302	YPL163C	0.96636	YJR033C	0.414121	YBL081W	0.0690748
YCL035C	1.38624	YIL117C	0.858583	YGL039W	-1.75116	YBL082C	-0.910014
YOR273C	1.77284	YMR072W	-0.523545	YOR316C	-0.716133	YBL083C	-1.03261
YLL019C	1.15873	YOR178C	1.48192	YJL051W	0.330446	YBL084C	0.517703
YDR232W	-0.910103	YLR270W	0.395999	YER069W	-0.270013	YBL085W	-0.147786
YLR438W	0.830026	YDL039C	-0.39005	YGL027C	-0.0506232	YBL086C	0.765402
YPL189C-A	1.41146	YER014W	-0.640264	YDR351W	0.195743	YBL087C	-0.666344
YLR299W	0.848267	YOR348C	0.944489	YJL172W	0.601986	YBL087C	-0.495468
YBL092W	-0.660207	YGR030C	1.26758	YDR194C	0.165828	YBL088C	-0.560646
YPL186C	3.00652	YHR143W	-0.0691165	YPR074C	-1.25702	YBL089W	-0.265305
YKL191W	-1.34413	YDR502C	-1.59245	YJR065C	0.37044	YBL090W	0.844018
YOL039W	-0.644881	YDR342C	2.43398	YJL080C	-0.407815	YBL091C-A	1.15982
YGL056C	0.813981	YOR320C	-0.820181	YEL032W	-0.19705	YBL091C-A	-0.469109
YOR220W	1.40589	YOR335C	-0.943032	YCR069W	-0.00896604	YBL091C	0.296451
YJL080C	-0.898077	YIL088C	-0.314988	YLR432W	0.179403	YBL092W	-0.555275
YOL121C	-0.629537	YBL022C	-0.352187	YOR202W	-0.0563654	YBL092W	-0.543769
YCR031C	-0.695734	YDR096W	0.810203	YOR124C	0.0936617	YBL093C	-0.0620094
YBL087C	-0.692965	YJL117W	-0.620731	YPR129W	0.174025	YBL094C	-0.423069
YOR346W	-1.18773	YGR110W	2.46069	YJL183W	-0.305613	YBL095W	-0.291551
YDR019C	1.21652	YHR028C	-0.489833	YBL105C	0.147187	YBL096C	0.816897
YBR241C	1.14045	YHL031C	0.117433	YDR251W	0.310796	YBL097W	0.254383
YHR120W	-1.22787	YBR187W	-0.61701	YLR398C	0.0333936	YBL098W	-1.58566
YER026C	1.02387	YHR007C	-1.1403	YJR059W	0.397133	YBL099W	0.112332
YLL023C	1.00115	YNL067W	-0.821544	YJR017C	0.435918	YBL100C	1.30832
YNL302C	-0.647937	YCL043C	-0.819222	YHR079C	-0.0233649	YBL100W-B	-0.785837
YNR043W	-0.724327	YAL042W	-0.394261	YCL057W	-0.278152	YBL100W-C	-0.535347
YDR450W	-0.680904	YMR280C	1.21428	YKL160W	0.264892	YBL101C	0.765019
YKL043W	-1.19357	YJL183W	-0.721578	YDL084W	-0.455186	YBL102W	-0.164741
YGL189C	-0.61384	YKL062W	0.763729	YPR139C	-0.792932	YBL103C	-0.0213201
YBR084C-A	-0.755582	YHR045W	-0.407716	YDR214W	-0.216977	YBL104C	-0.0970056
YGR161C	1.46368	YCR077C	0.867967	YPL049C	0.0201301	YBL105C	-0.134876
YAR071W	-0.899653	YPR118W	-0.590632	YGL122C	0.106692	YBL106C	-0.165415
YDL083C	-0.654266	YGR086C	0.123069	YDR233C	-0.296955	YBL107C	-0.49738
YHR006W	0.881512	YGR281W	-0.487304	YBR029C	0.0277555	YBL107W-A	-0.608748
YCL018W	-0.839793	YDR511W	0.00612883	YDR140W	-0.198863	YBL108C-A	-1.36994
YHR019C	-0.713543	YBR220C	-1.01385	YDR422C	0.139925	YBL108W	Inf
YAL017W	0.938625	YBL082C	-0.473358	YJL117W	-0.0380868	YBL109W	-0.0975997
YOL127W	-0.688267	YNR043W	-1.058	YOL133W	0.364437	YBL111C	NA
YOL040C	-0.64769	YLR231C	-0.915237	YKL033W	-0.197823	YBL111C	0.662756
YOL120C	-0.680539	YPL015C	-0.0552167	YDR210W	-0.183463	YBL112C	-0.199386
YJR105W	-0.735199	YJR025C	-1.07774	YER086W	-0.584738	YBL113C	-1.02694
YNL301C	-0.63422	YBR214W	1.47739	YER113C	-0.472983	YBL113W-A	4.03745
YGR148C	-0.757057	YIL105C	0.781033	YOL060C	0.255066	YBR001C	0.676395
YDL204W	3.11631	YNL141W	-0.907212	YNL130C	-0.332185	YBR002C	0.178782
YDL084W	-0.723238	YKL210W	-0.722365	YMR310C	-0.128791	YBR003W	-0.0763326
YML024W	-0.645079	YDL106C	1.09492	YBL011W	-0.370358	YBR004C	-0.400962
YCL038C	1.08575	YOR384W	-2.07074	YGR218W	-0.0181729	YBR005W	-0.509384
YHR138C	1.42186	YLR414C	0.721258	YHR132C	-0.263013	YBR006W	1.1978
YKR061W	1.34184	YLR020C	-0.515971	YEL040W	-0.887624	YBR007C	0.703969
YMR251W-A	1.38935	YCR069W	-0.504662	YGL043W	-0.14049	YBR008C	-0.474378
YPL123C	1.36674	YER028C	-0.0513991	YBR102C	0.0830095	YBR009C	0.764885
YKR076W	1.43354	YLR332W	0.871977	YHR163W	-0.777469	YBR010W	0.754411
YER067W	3.40615	YKL091C	0.0795453	YLR413W	-0.275022	YBR011C	-0.758967
YLR340W	-0.721077	YML019W	-0.663892	YMR259C	-0.462581	YBR012C	NA
YDL021W	2.44978	YPR033C	-0.931251	YLR088W	-0.119984	YBR012W-B	-1.65372
YKR059W	-0.666157	YIL123W	-1.00479	YAL042W	-0.486862	YBR013C	NA
YPL158C	0.724462	YLR056W	-0.659661	YBL006C	0.657241	YBR014C	0.131593
YMR142C	-0.790907	YPL053C	-0.285502	YPL188W	-0.0861229	YBR015C	-0.814913
YOR178C	4.43989	YBR139W	0.541206	YHR108W	-0.0276481	YBR016W	1.11041
YBL011W	-0.739313	YEL024W	0.564819	YER023W	-0.0694353	YBR017C	0.0232505
YNL058C	0.877629	YER073W	0.626021	YPL221W	0.130727	YBR018C	-0.155521
YGR091W	-1.16432	YHR015W	-2.89636	YIL088C	0.0823069	YBR019C	0.233203
YBR149W	1.22638	YHR183W	-0.88413	YKR096W	0.340103	YBR020W	-0.693193
YJR096W	1.46924	YOR065W	-0.437962	YNL061W	-0.328029	YBR021W	-0.189679
YPR043W	-0.685202	YGL087C	-0.0468624	YJR075W	-0.302271	YBR022W	0.234065
YDR085C	1.18919	YBL029C-A	1.60814	YGL238W	-0.309654	YBR023C	0.038816
YIR011C	0.758402	YOR051C	-0.619178	YGR060W	-0.224609	YBR024W	0.604042
YBR132C	1.52866	YOR289W	1.56573	YJL128C	0.00742487	YBR025C	-0.39414
YJL138C	-0.654045	YJL141C	1.45547	YDR164C	-0.135164	YBR026C	0.684917
YOR095C	-1.06695	YLR312C	1.86957	YDL145C	-0.155043	YBR027C	-1.01499
YOR293W	-0.634476	YDR034W-B	2.71973	YDL077C	-0.00372224	YBR028C	-0.661622
YDR037W	-0.825989	YLR079W	0.660382	YHL007C	-0.111419	YBR029C	0.0368792
YGR180C	-0.740249	YHR209W	1.44204	YGR267C	-0.120984	YBR030W	-0.76136
YER117W	-0.665587	YDR032C	-0.752377	YHR186C	-0.0136211	YBR031W	-0.967494
YBR084W	-0.979835	YML124C	-1.14658	YGL150C	-0.122007	YBR032W	-2.27559
YNL208W	0.969301	YGR161C	0.924595	YJR045C	0.309042	YBR033W	1.68567
YHL033C	-0.632641	YGR063C	0.364189	YBL007C	0.309625	YBR034C	-0.279567
YIL014W	-0.939905	YPL207W	-0.0789235	YKL126W	0.362676	YBR035C	0.439673
YGR030C	1.01839	YDR059C	1.2406	YMR142C	0.0597404	YBR036C	-0.063459
YNL178W	-0.643268	YDL072C	0.737363	YKL212W	-0.0597476	YBR037C	0.773228
YNL162W	-0.686105	YCR091W	0.677521	YJL174W	-0.00952835	YBR038W	0.31083
YBR053C	1.27525	YNL055C	-0.651382	YKL024C	-0.371089	YBR039W	0.348258
YML057W	0.790405	YOR382W	-1.12928	YML013W	0.222887	YBR040W	1.05664
YHR203C	-0.632996	YOL081W	0.595112	YKL209C	-0.494909	YBR041W	-0.356014
YML073C	-0.705616	YER053C	1.66553	YER122C	-0.0871692	YBR042C	-0.662477
YDR070C	2.57339	YBR290W	0.673764	YNL138W	0.366766	YBR043C	-0.635688
YBL027W	-0.718247	YKL006W	-0.970351	YMR214W	-0.606304	YBR044C	-0.130577
YHL015W	-0.673392	YPR069C	-1.29721	YKL204W	0.574796	YBR045C	-0.384201
YBR155W	-0.982428	YML104C	-0.870492	YBR086C	0.0486347	YBR046C	1.00629
YMR081C	2.44643	YNR010W	0.67316	YKL073W	-0.37493	YBR047W	0.380177
YDL199C	1.91113	YGL028C	0.822775	YDR335W	-0.178438	YBR048W	-0.930211
YER138W-A	-1.09468	YJR124C	-0.900772	YOL127W	-0.543219	YBR048W	-0.578067
YPL245W	-1.10256	YOR271C	-0.652652	YBR212W	0.833883	YBR049C	0.448362
YBL064C	1.65644	YAL038W	-1.05637	YIL133C	-0.212095	YBR050C	1.26781
YBR031W	-0.704564	YJR083C	1.05967	YPR069C	-1.0918	YBR051W	1.85229
YOR052C	1.29127	YKL157W	-0.708125	YGR056W	0.129944	YBR052C	0.858303
YBR015C	-0.85876	YML048W	-0.589648	YMR146C	-0.302886	YBR053C	1.25331
YDR064W	-0.620842	YDR264C	-0.222056	YMR290C	-0.761606	YBR054W	0.483292
YOR133W	-0.871833	YLR050C	-0.338472	YKL180W	0.061692	YBR055C	-0.194967
YFR032C-A	-0.724396	YNR014W	2.05321	YMR122W-A	0.163047	YBR056C-B	-1.6882
YNL117W	2.9634	YPR065W	0.664175	YGL207W	-0.0445058	YBR056W-A	0.0701796
YDL210W	2.11159	YOL088C	-0.616894	YNL087W	-0.446166	YBR056W	0.766798
YLR029C	-0.639305	YJR008W	1.78119	YOR048C	-0.439164	YBR057C	0.517694
YPL090C	-0.615209	YJL196C	-0.47056	YPR033C	-0.605185	YBR058C-A	0.0325226
YPL198W	-0.606924	YJR046W	-0.484607	YDL166C	-0.186471	YBR058C	0.0445878
YER081W	0.708493	YGL167C	-0.271505	YOR272W	-0.897469	YBR059C	0.286049
YMR304W	0.715936	YLL009C	0.183967	YNL031C	0.311037	YBR060C	-0.240252
YEL042W	-0.84522	YGR109C	1.11537	YHR069C	-0.507641	YBR061C	-0.181341
YIL094C	-0.691177	YBL011W	-0.433681	YJL029C	-0.161562	YBR062C	0.49986
YKL081W	-0.793874	YDL014W	-0.815208	YBL002W	0.143143	YBR062C	-0.31878
YEL006W	-1.02461	YLL013C	0.425785	YML092C	-0.334679	YBR063C	-0.323976
YDL233W	1.01368	YAL058W	-0.309719	YPR165W	0.0889539	YBR064W	0.609956
YML019W	-0.887506	YOR071C	-1.71288	YDR447C	0.2246	YBR065C	0.148191
YOR356W	-0.821574	YOR209C	-0.725213	YDR098C	-0.440497	YBR066C	0.432664
YOR063W	-0.661674	YOL155C	1.8151	YOR164C	-0.396616	YBR067C	-0.0998221
YKR011C	1.18686	YMR174C	2.56214	YOR145C	-0.501825	YBR068C	0.0879256
YHR025W	-0.695834	YBR261C	-0.385104	YDL116W	-0.35148	YBR069C	-0.185982
YLR178C	2.79948	YAL044C	0.414763	YLL050C	0.0928551	YBR070C	-0.174934
YKL184W	-0.620395	YGR024C	-0.718929	YGL013C	0.0525236	YBR071W	1.22488
YMR090W	1.85484	YIL009W	-0.536751	YOR241W	-0.385026	YBR072C-A	-1.62779
YEL054C	-0.609178	YNL135C	-0.925544	YOL111C	-0.0522449	YBR072W	5.05766
YJR124C	-1.13457	YCL042W	1.4485	YLR018C	-0.461491	YBR073W	0.289588
YDR206W	-1.09651	YFL041W	-0.22649	YLR029C	-0.546006	YBR074W	-0.763352
YDR385W	-0.859401	YOR052C	0.494958	YDR169C	0.396415	YBR076C-A	-0.264624
YAR027W	0.865468	YBL098W	-1.94078	YDR161W	-1.01714	YBR076W	0.972522
YDR058C	1.66484	YGR286C	-1.72706	YLR113W	-0.125522	YBR077C	0.282242
YOL031C	0.742894	YBL078C	1.16678	YLR301W	-0.281832	YBR078W	-0.510745
YGR205W	1.37156	YPL186C	0.746891	YHR065C	-0.561588	YBR078W	-0.937755
YHR137W	1.07453	YML120C	0.979918	YLL029W	-0.00485899	YBR079C	-0.113856
YDL075W	-0.651479	YGL228W	-0.189988	YNL330C	-0.026365	YBR080C	0.0149117
YML119W	0.85272	YDR037W	-1.00552	YML088W	-0.237161	YBR081C	0.563276
YPR102C	-0.614259	YMR296C	-0.469786	YPL029W	-0.0260366	YBR082C	0.345904
YER054C	2.69774	YAL023C	-0.832083	YLR243W	-0.581771	YBR082C	-0.74643
YGR285C	-0.637279	YHR214C-C	-2.13783	YBR009C	1.02545	YBR083W	0.779345
YDR380W	1.34816	YCR012W	-0.938296	YBR150C	0.369147	YBR084C-A	-0.538651
YMR116C	-0.674931	YBR212W	0.508389	YNL022C	-0.630342	YBR084C-A	-0.259127
YHR020W	-0.912712	YBR162C	-0.628793	YOR259C	-0.379774	YBR084W	-0.706029
YIL069C	-0.637924	YBL004W	-0.155416	YJL065C	0.239218	YBR085C-A	0.31512
YOL097C	-0.698715	YNL149C	-0.569525	YKL142W	0.752224	YBR085W	-1.06062
YOR224C	-0.675563	YLR438W	-0.986119	YKR085C	0.48642	YBR086C	-0.563831
YFR017C	2.31905	YDL048C	2.07929	YDR208W	0.19269	YBR087W	0.040488
YGR267C	-0.682462	YDR483W	-0.525543	YFR004W	-0.289252	YBR088C	0.329458
YJL145W	-0.737884	YEL002C	-0.579389	YDR050C	-0.186531	YBR089C-A	0.129955
YER023W	-0.611303	YLR439W	0.604262	YER134C	0.126908	YBR089C-A	-0.330929
YBR181C	-0.588278	YHR029C	-1.57752	YBL041W	-0.127977	YBR089W	-1.40696
YML100W	2.67257	YBR010W	-0.359539	YDR116C	0.699588	YBR090C	-0.159368
YDR144C	-1.11417	YBR163W	-0.198259	YPL159C	0.393042	YBR090C	0.0771806
YDR191W	1.14714	YDR434W	-0.325883	YBR129C	-0.0649712	YBR091C	0.563117
YKL006W	-0.67093	YNL305C	1.42995	YOL054W	-0.467754	YBR092C	-0.506264
YGL234W	-0.636107	YIL039W	-0.882829	YKL052C	-0.0189478	YBR093C	-0.122049
YJL071W	-1.04909	YOR122C	-0.688921	YKR026C	-0.656262	YBR094W	-0.0421155
YKR046C	0.817315	YBR269C	0.564145	YMR110C	0.242207	YBR095C	1.05417
YGL026C	-0.584183	YLR204W	0.874596	YKL164C	1.17916	YBR096W	0.312901
YHR044C	1.0728	YKL150W	-0.158139	YKL125W	-0.559913	YBR097W	0.292398
YPR114W	-0.878475	YKL088W	0.333898	YLR292C	-0.42589	YBR098W	0.391134
YJL171C	0.581012	YDR093W	-0.249418	YER101C	0.250214	YBR099C	-0.230366
YDR538W	-0.941829	YNL030W	-0.622052	YER073W	-1.131	YBR101C	0.397344
YPL249C-A	-0.660973	YBR006W	-0.0225134	YJL151C	0.733309	YBR102C	-0.0211264
YGL067W	-0.842916	YDR043C	1.3749	YGR017W	-0.109794	YBR103C-A	-0.760092
YOR036W	1.24158	YDR497C	-0.425395	YLR260W	-0.293538	YBR103W	0.417777
YOR223W	1.19506	YCR092C	-0.679745	YNL108C	-0.833565	YBR104W	-0.95227
YML056C	-1.23773	YGL148W	-0.99504	YPL173W	0.483508	YBR105C	0.835649
YIL018W	-0.614701	YDR120C	-0.454117	YNL231C	0.247243	YBR106W	-1.02805
YFR031C-A	-0.633873	YJL054W	-0.757681	YNL030W	0.900371	YBR107C	-0.513504
YKL218C	0.808631	YEL045C	0.1108	YDR354W	-0.527667	YBR108W	0.4045
YPL131W	-0.64567	YGR177C	-0.431572	YJR042W	-0.45054	YBR109C	0.183458
YDL191W	-0.672193	YJR137C	-0.344574	YOR182C	-0.155052	YBR109W-A	0.047565
YER074W	-0.619524	YER054C	1.44583	YGR118W	0.460412	YBR110W	-0.326896
YDL229W	-0.858321	YMR236W	-0.030524	YOR141C	-0.254792	YBR111C	-0.0368273
YOR335C	-0.763913	YHR174W	-1.14399	YOL115W	-0.810665	YBR111W-A	0.225964
YOR011W	-1.22219	YOR095C	-0.72128	YER126C	-0.769277	YBR111W-A	-0.418493
YER130C	0.937919	YLR267W	1.05713	YDR429C	-0.632709	YBR112C	0.420981
YMR297W	0.655287	YDL020C	0.574719	YDL001W	-0.409007	YBR113W	0.440149
YJR064W	-0.553067	YKL175W	-0.390233	YPL178W	-0.364863	YBR114W	0.165101
YKL060C	-0.569734	YER026C	0.436117	YNL293W	-0.0564401	YBR115C	-0.57078
YMR121C	-0.620262	YLR108C	-1.13518	YGR029W	-0.0871521	YBR116C	0.655438
YLR388W	-0.605349	YIL129C	-0.0699732	YDR462W	0.724651	YBR117C	2.95347
YLR079W	0.782525	YBR121C-A	-0.402235	YJL166W	-0.107493	YBR118W	-0.547958
YPR033C	-0.737985	YDR100W	0.941784	YCR090C	-0.467908	YBR119W	0.45912
YHR021C	-0.663125	YCR089W	0.693221	YER094C	-0.324946	YBR119W	-0.119238
YJL076W	-0.760491	YHR046C	-0.366463	YNR049C	0.0341733	YBR120C	1.05664
YLR448W	-0.645278	YBR296C	0.789408	YER147C	-0.460901	YBR121C-A	NA
YBR213W	-1.17732	YHR179W	-1.37284	YLR368W	-0.185445	YBR121C	-0.35491
YNL291C	-1.02542	YBL099W	-0.973044	YBL090W	0.565748	YBR122C	0.271937
YBL072C	-0.614628	YML056C	-1.62474	YLR439W	0.802145	YBR123C	0.248117
YNL029C	-1.28787	YER059W	0.4691	YCR072C	-0.817444	YBR124W	2.67331
YIL065C	0.953427	YIL157C	0.986896	YGR165W	0.151292	YBR125C	-0.240995
YJL062W	-0.734989	YJR075W	-0.217217	YOR215C	0.461853	YBR126C	0.587335
YCR024C-A	-0.607194	YDR163W	0.132436	YLR250W	-0.402873	YBR126W-A	-0.273806
YCL011C	-0.687901	YOR116C	-0.356624	YOL066C	-0.339258	YBR126W-B	0.163813
YER158C	1.23392	YLR297W	0.936837	YJR056C	-0.0474311	YBR127C	-0.236077
YKR093W	0.723441	YEL046C	-0.451599	YJR069C	-0.311046	YBR128C	0.185058
YMR215W	-0.589419	YLR251W	1.90544	YBR157C	0.313235	YBR129C	0.492189
YHR026W	-0.585605	YJL076W	-0.692942	YEL011W	2.13282	YBR130C	0.317181
YHR015W	-2.15138	YML106W	-0.809895	YML107C	0.236733	YBR131C-A	NA
YAL061W	3.91621	YEL020W-A	0.15259	YHL033C	0.114625	YBR131W	0.368749
YDR345C	-1.0589	YLR446W	0.61522	YLR396C	-0.0909268	YBR132C	1.43202
YHR174W	-0.569395	YGL156W	1.53198	YDR151C	-0.427167	YBR133C	-0.519614
YPL092W	1.04075	YMR084W	2.9612	YLR295C	0.192128	YBR134W	0.716899
YMR242C	-0.582583	YEL037C	-0.980449	YOR372C	0.399544	YBR135W	-0.261822
YOR312C	-0.557545	YGL099W	-0.601842	YDL008W	0.441395	YBR136W	0.0183292
YMR235C	-0.574561	YOR385W	2.19732	YOR286W	0.317143	YBR137W	0.201087
YDL051W	-0.782042	YNR050C	-1.1443	YKL193C	0.222618	YBR138C	1.21777
YKL091C	1.46443	YCR037C	0.194191	YJL155C	0.464692	YBR139W	0.897972
YGR204W	-0.565339	YGR234W	-0.954339	YNL317W	-0.241189	YBR140C	0.241546
YJR047C	-1.4435	YNL096C	-0.674717	YKR077W	0.404688	YBR141C	-0.0564915
YGR094W	-0.78788	YNL244C	-1.23807	YDL106C	0.361647	YBR141W-A	2.13555
YDR418W	-0.574144	YJR109C	0.350439	YER026C	0.0896835	YBR142W	-0.265
YOR108W	-0.949704	YPR058W	-0.346116	YPR102C	-0.444633	YBR143C	-0.12588
YKL180W	-0.579921	YML129C	0.659369	YBR085C-A	0.550572	YBR144C	-1.77061
YJL189W	-0.582137	YIL066C	-0.570412	YHR061C	0.34477	YBR145W	-1.15019
YJL151C	0.901278	YDL093W	-0.554543	YJL146W	0.183295	YBR146W	0.17609
YPL171C	1.80867	YNR069C	1.02722	YGL185C	0.112896	YBR147W	0.650357
YLR053C	5.00226	YIR002C	-0.0804394	YKL218C	0.458132	YBR148W	-0.421403
YGR235C	0.971034	YPR086W	-0.610668	YNL222W	0.137097	YBR149W	0.984101
YMR174C	2.27438	YML041C	1.02197	YNL218W	-0.457456	YBR150C	0.960643
YLR130C	-0.87015	YDL140C	-0.430055	YCR054C	-0.520671	YBR151W	-0.293825
YCL050C	-0.602687	YFR011C	0.344493	YPL240C	-0.187126	YBR152W	-0.0586221
YDR258C	1.2648	YPR026W	1.03167	YBL003C	0.0672633	YBR153W	0.147339
YKL129C	0.762689	YMR081C	0.354749	YOR004W	-0.881045	YBR154C	-0.0253437
YEL034W	-0.597531	YDL052C	-0.912094	YPL183W-A	0.673465	YBR155W	-0.318499
YPL273W	-0.931556	YNL121C	-0.665908	YER124C	0.825214	YBR156C	0.543692
YGR019W	0.773787	YBR171W	-0.370939	YLR064W	-0.284512	YBR157C	1.375
YLR297W	1.29017	YIL030C	-0.105221	YHR162W	-0.463329	YBR158W	0.407805
YER079W	1.62699	YMR316W	1.06443	YDR416W	-0.454225	YBR159W	-0.380709
YJR070C	-0.896863	YOL141W	-0.634121	YOR233W	-0.190397	YBR160W	0.353084
YLR350W	0.731851	YGL041W-A	0.490211	YJL057C	0.144369	YBR161W	0.48695
YLR406C	-0.614506	YDR188W	-0.268883	YIL104C	-0.747727	YBR162C	-0.196935
YPR075C	0.748184	YFR019W	0.4757	YOR094W	-0.202526	YBR162W-A	-0.0345166
YGR202C	-0.796557	YFR018C	0.223571	YCR065W	0.191014	YBR163W	-0.931044
YLR168C	0.833312	YBR222C	-0.818369	YML004C	-0.0835182	YBR164C	-0.014335
YHR061C	0.925931	YER148W	-0.730303	YDL192W	-0.368446	YBR165W	0.713771
YHR139C	2.52118	YDR234W	-0.283458	YBL033C	-0.153157	YBR166C	0.00127388
YGR214W	-0.637128	YPR020W	0.543231	YNL233W	-0.176553	YBR167C	0.558914
YMR301C	-0.914222	YOL103W	-0.525887	YGL031C	-0.426544	YBR168W	-0.197579
YLR250W	0.664419	YGR189C	0.166496	YDR337W	0.458914	YBR169C	1.33811
YNR007C	0.881305	YML058W	-0.349845	YDR280W	-0.569692	YBR170C	0.335304
YMR105C	3.09327	YDR031W	1.22756	YPL219W	0.571962	YBR171W	-0.14526
YBR296C	1.21093	YBR042C	-0.315734	YAL027W	-0.0496821	YBR172C	0.458155
YIL133C	-0.537761	YJL121C	-0.495898	YDR309C	0.254609	YBR173C	0.801654
YMR012W	-0.559929	YPL183W-A	0.375839	YDR121W	-0.358059	YBR174C	-0.734633
YHR057C	-0.922347	YPR009W	-1.10013	YDR505C	0.0647732	YBR175W	0.160445
YMR135C	0.978102	YGL044C	0.7053	YGL187C	-0.337997	YBR176W	-0.400334
YDR012W	-0.611778	YHR030C	1.71955	YPR060C	-1.16933	YBR177C	0.331459
YIL085C	-0.869978	YOR067C	-0.524492	YJR088C	0.0342877	YBR178W	-0.689926
YGL103W	-0.624476	YPL012W	-0.240762	YBR211C	0.0310677	YBR179C	0.849985
YHR064C	-0.58764	YLR286C	0.227104	YLR333C	-0.538604	YBR180W	0.384526
YLR040C	-1.31592	YDR335W	0.0102157	YNL274C	1.17551	YBR181C	-0.312257
YLR043C	-0.829083	YJL065C	0.876379	YKL171W	0.58087	YBR181C	0.0437459
YML124C	-0.667846	YDL073W	-0.40196	YNL052W	-0.227112	YBR182C-A	-1.14727
YDR379C-A	1.79901	YMR284W	-0.312314	YPL001W	-0.46997	YBR182C	-0.063275
YER102W	-0.582437	YML115C	-0.0839692	YJL133C-A	-0.0486131	YBR183W	0.647535
YNL118C	-0.703452	YLR147C	-0.184773	YNL004W	-0.298925	YBR184W	0.778158
YOL052C	-0.834811	YMR022W	-0.0249871	YDL200C	-0.0560405	YBR185C	0.553886
YBR214W	1.47332	YLR278C	0.756734	YPL067C	-0.304351	YBR186W	0.738557
YBL057C	-0.774272	YDL130W-A	1.21737	YOL086C	-0.243363	YBR186W	0.367484
YPL119C	1.3633	YJR152W	0.715457	YLL027W	0.634503	YBR187W	-0.466531
YHL011C	-0.817687	YHR006W	0.658382	YJR019C	0.291685	YBR188C	0.5139
YJL101C	-0.737847	YCL057C-A	0.417877	YIL151C	-0.0867342	YBR189W	-0.687226
YEL017C-A	-0.709485	YHR097C	0.393263	YKR027W	-0.417953	YBR189W	-0.16131
YKL090W	-1.14774	YHR039C	-0.538552	YKR055W	-0.234943	YBR190W	-0.862637
YLR256W	-0.830193	YMR214W	-0.684793	YBR089C-A	0.0572875	YBR191W-A	-1.27743
YLR249W	-0.766402	YBR159W	-0.452251	YKL138C	0.79631	YBR191W	-0.660605
YMR080C	-0.792764	YNL130C	-0.283899	YDR267C	-0.519782	YBR191W	-0.481858
YBR056W	0.973386	YDR513W	0.373908	YBR095C	-0.0531292	YBR192W	-0.359684
YPL175W	0.82631	YJL082W	0.178268	YDL006W	-0.290872	YBR193C	0.317227
YEL026W	-0.647834	YGL121C	3.06694	YDR002W	-0.46386	YBR194W	0.913388
YGR194C	1.37211	YKL035W	-0.142442	YCL055W	-0.304016	YBR195C	0.398753
YJL084C	0.690965	YNL247W	-0.557981	YOR147W	-0.308648	YBR196C-A	-0.906639
YGL014W	-0.673392	YKR054C	-0.0635848	YGL163C	-0.181005	YBR196C-B	-1.79333
YKL151C	1.23643	YDR169C	0.0246871	YER007W	-0.54388	YBR196C	-0.0671537
YPL227C	-0.744571	YMR319C	-0.769587	YHR132W-A	0.664861	YBR197C	-0.104208
YCL055W	0.748166	YMR012W	-0.837038	YLR022C	-0.808889	YBR198C	0.460527
YMR118C	3.77444	YHR141C	-0.500882	YLL004W	-0.367783	YBR199W	0.108281
YJL081C	-0.761845	YBL049W	3.81885	YJL058C	-0.455886	YBR200W-A	Inf
YBR205W	-0.662417	YKL020C	0.373385	YNL153C	-0.468953	YBR200W	-0.047911
YNL307C	-0.56276	YDR170C	-0.496463	YBR119W	-0.101227	YBR201C-A	0.781671
YDL136W	-0.634822	YDR011W	-0.136364	YJR094W-A	-0.475118	YBR201W	0.527469
YOL125W	-0.970479	YPL244C	-0.992067	YOL128C	-0.558563	YBR202W	-0.0540371
YNL209W	-0.778782	YBR117C	1.05015	YLR289W	0.469648	YBR203W	0.559633
YGL227W	0.811672	YGL062W	-0.768351	YGL091C	-0.299391	YBR204C	0.438154
YGR092W	0.607219	YBL026W	0.583763	YDR178W	0.572871	YBR205W	-0.632364
YPR045C	0.788609	YKL184W	-0.306613	YGR109C	-0.41567	YBR206W	-0.851577
YDR354W	-0.620044	YOR034C	-0.139829	YMR002W	0.260792	YBR207W	0.0874516
YBR085W	-1.46136	YPL026C	1.30755	YPL134C	0.757395	YBR208C	-0.132277
YLR204W	0.955785	YLR038C	-1.05637	YKL020C	-0.0194539	YBR209W	0.599711
YIR039C	1.10063	YCL037C	-0.255334	YER162C	0.300782	YBR210W	-0.176754
YKL214C	-0.761653	YBR082C	-0.662537	YGR205W	1.07478	YBR211C	0.864281
YOR338W	2.27257	YBL081W	0.441497	YPL005W	0.243667	YBR212W	0.629714
YNL223W	1.07736	YER089C	-0.445707	YOR374W	1.24934	YBR213W	-0.389359
YML027W	0.828268	YOR151C	-0.428226	YLR098C	0.0929814	YBR214W	0.99935
YBR289W	0.657918	YOR226C	0.411073	YIL077C	0.290196	YBR215W	0.406597
YER090W	-0.543576	YHR199C	0.383613	YMR195W	1.09989	YBR215W	0.936194
YBR095C	0.759145	YLR206W	0.214446	YGR222W	0.143793	YBR216C	-0.379618
YBR046C	0.990523	YOR175C	-0.528459	YIR018W	-0.0435985	YBR217W	-0.217038
YKL086W	3.01746	YPL118W	0.743598	YER130C	-0.346862	YBR218C	-0.602001
YKL148C	0.724607	YPL240C	-0.591123	YGL124C	-0.297114	YBR219C	NA
YIL160C	3.87215	YHL035C	-0.575515	YPR045C	-0.0693636	YBR219C	-0.956836
YOR369C	-0.580388	YIL118W	-0.394868	YBR071W	0.242056	YBR220C	-0.810413
YPL135W	1.00273	YJR117W	-0.785294	YJL208C	-0.621425	YBR221C	-0.729603
YNL067W	-0.501385	YOR198C	-1.2016	YER029C	-0.101753	YBR221W-A	-0.5601
YIL107C	1.21561	YKL087C	1.17771	YGR207C	0.0742114	YBR222C	0.278127
YBR068C	0.521156	YJL106W	1.77556	YDL021W	0.996416	YBR223C	-0.13046
YOR173W	2.8155	YDR146C	0.551711	YBL046W	-0.345744	YBR223W-A	NA
YGL204C	-1.03494	YDR471W	-0.803636	YGR235C	0.198873	YBR224W	0.330518
YNR064C	2.54209	YBR094W	-0.241052	YLR149C	2.47303	YBR225W	0.840115
YBR269C	1.18334	YNL039W	0.432729	YOL042W	-0.0802642	YBR226C	-0.148762
YMR038C	-0.648323	YDL004W	-0.306536	YPR107C	0.0963745	YBR227C	-0.243547
YKL080W	-0.510337	YBR229C	-0.0998639	YHR085W	-0.662602	YBR228W	-0.373781
YCL040W	2.29923	YMR225C	0.765023	YBR087W	-0.583979	YBR229C	-0.563083
YDR342C	2.45442	YDR519W	-0.913671	YDR306C	0.162376	YBR230C	1.07849
YLR264W	-0.667971	YDR343C	-3.78165	YFR043C	-0.39154	YBR230C	-0.319655
YLR192C	-0.622232	YER023W	-0.657209	YMR087W	0.0445834	YBR230W-A	0.930144
YGR063C	0.766705	YEL042W	-0.60551	YDR197W	0.245356	YBR231C	0.559206
YIL039W	-0.769254	YFR039C	-0.277176	YNR007C	0.199329	YBR232C	0.59247
YML116W	-1.19799	YJL081C	-0.811168	YCL047C	-0.798895	YBR233W-A	0.0379734
YIL136W	2.56704	YOL109W	-0.548755	YLR312W-A	0.275721	YBR233W	0.551958
YDR277C	1.31261	YKR088C	-0.434798	YHL025W	0.0600248	YBR234C	-0.0759011
YJL049W	0.861793	YFL054C	1.35456	YDL115C	0.127845	YBR235W	-0.385801
YPR058W	-0.835535	YBL083C	-0.164867	YIL093C	0.489991	YBR236C	-0.147902
YDL082W	-0.647907	YKL007W	0.621859	YIL053W	-0.78589	YBR237W	0.0342414
YOL159C	0.983038	YPL085W	-0.189903	YBR101C	-0.724362	YBR238C	0.0768493
YLR356W	1.06856	YDR295C	0.57371	YDR511W	0.875395	YBR239C	0.483003
YNR019W	0.593223	YDR155C	-1.64795	YJR052W	-0.0759297	YBR240C	0.704875
YER045C	0.764286	YOR356W	-0.337725	YPR052C	-0.575378	YBR241C	0.895918
YMR271C	1.53799	YGR162W	-0.675669	YDR423C	0.21835	YBR242W	-0.440891
YGR105W	-0.774626	YDL110C	0.100562	YMR228W	-0.193337	YBR243C	-0.39397
YGR153W	1.21696	YBR132C	0.98357	YMR072W	0.105913	YBR244W	-0.414573
YHR145C	-1.06384	YDR451C	0.659946	YJR136C	-0.289653	YBR245C	0.0762947
YJR145C	-0.507377	YNL139C	-0.121399	YBR002C	-0.555758	YBR246W	-0.508572
YPL219W	1.01563	YLR227W-B	-1.27533	YER062C	1.59565	YBR247C	-0.082815
YOL048C	1.10579	YIR012W	-0.232898	YDR339C	-0.168053	YBR248C	-0.264952
YGL232W	-0.698851	YPL006W	0.0472172	YDL028C	-0.0644244	YBR249C	-0.753901
YDR343C	2.42406	YOR372C	0.181864	YPR010C-A	-0.105003	YBR250W	-0.695436
YHR001W-A	1.05406	YDL081C	-0.824258	YPL111W	-1.84182	YBR251W	0.743702
YOR262W	-0.822814	YEL040W	-0.497126	YGL101W	-0.58131	YBR252W	-0.35869
YKR094C	-0.509306	YGL016W	-0.653174	YGR076C	0.640522	YBR253W	-0.256479
YER052C	-0.832535	YNL279W	1.21986	YPL042C	-0.442327	YBR254C	0.424754
YGR087C	2.50741	YMR220W	-0.464111	YIL107C	0.833628	YBR255C-A	0.0750295
YGL253W	-0.523863	YMR095C	-0.127966	YER077C	-0.113991	YBR255C-A	-1.42484
YCR034W	-0.719669	YBR149W	0.213059	YPL081W	0.0869273	YBR255W	0.469876
YKL142W	1.10435	YJL197W	-0.0500462	YPL215W	0.583967	YBR256C	-0.491994
YPR138C	-0.972304	YHR132W-A	0.607459	YBL038W	0.23818	YBR257W	0.3625
YPL106C	-0.530797	YCR043C	-0.757532	YOR111W	-0.0913314	YBR258C	0.898165
YPL159C	0.831147	YOR007C	-0.9966	YER013W	-0.269081	YBR259W	-0.368255
YBL048W	4.11139	YDL084W	-1.21444	YOR258W	-0.110731	YBR260C	0.0118141
YBR025C	-0.516063	YGR178C	-0.603039	YOR047C	-0.132907	YBR261C	-0.0697912
YPL054W	2.12952	YCR031C	-0.78485	YCR003W	0.615457	YBR262C	0.54316
YBR028C	-0.745297	YDR090C	-0.815745	YHR118C	-0.144382	YBR263W	-0.962624
YLL018C	-0.497936	YDL051W	-0.815956	YDR079W	0.996606	YBR264C	0.169493
YIR002C	-0.757902	YBR009C	0.026267	YBR183W	1.00327	YBR265W	0.11104
YOR377W	-1.31652	YLR383W	-0.361982	YML100W	1.99405	YBR266C	0.489533
YDR100W	1.04089	YMR308C	-0.201073	YIL007C	0.148723	YBR267W	0.150994
YCR053W	-0.58537	YJR064W	-0.947496	YDL194W	0.434209	YBR268W	0.342022
YIL110W	-0.772063	YNR044W	0.723373	YNL265C	0.124031	YBR269C	1.29599
YOR201C	-0.761365	YGR212W	-0.908435	YOR006C	-0.876022	YBR270C	0.128154
YDL119C	0.938886	YOR378W	-1.43318	YPL026C	0.873467	YBR271W	-0.515014
YPR163C	-0.526161	YJL080C	-1.01995	YIR008C	-0.666892	YBR272C	0.0995512
YNL247W	-0.701262	YJR022W	1.59024	YDR338C	0.0217669	YBR273C	0.567424
YDR462W	0.88455	YDR462W	0.665187	YGR208W	-0.758165	YBR274W	-0.493549
YIL155C	1.10347	YML086C	-0.71738	YDL017W	-0.373895	YBR275C	0.30208
YMR230W	-0.513514	YJL217W	0.330548	YLR407W	-0.425252	YBR276C	-0.700498
YIL074C	-0.566074	YKR070W	-0.117097	YMR055C	0.309474	YBR277C	-2.27049
YOR209C	-0.59018	YJL084C	0.428212	YLR016C	-0.299405	YBR278W	0.57407
YBR218C	-0.736679	YGL001C	-0.465569	YLR287C-A	0.0449621	YBR279W	0.656113
YML088W	0.633618	YJR004C	-0.0427315	YPR152C	-0.2796	YBR280C	0.779046
YDR310C	-0.603629	YIL065C	0.376149	YPR094W	-0.093561	YBR281C	-0.324394
YNR075W	-1.43214	YER164W	-0.219672	YGL162W	-0.491831	YBR282W	1.01686
YFR015C	2.39676	YJL041W	-0.722194	YPL082C	-0.84138	YBR283C	-0.618846
YLR172C	-0.565639	YDL098C	-1.38497	YBR269C	0.834257	YBR284W	0.581348
YGR211W	-0.589076	YOR267C	0.12006	YOR306C	-0.207446	YBR285W	3.92769
YBR033W	1.81371	YPL048W	-1.00583	YGR146C	-1.26098	YBR286W	0.159109
YOR099W	-0.569088	YNL256W	-0.382634	YMR210W	0.335326	YBR287W	-0.124809
YLR019W	0.692861	YPL218W	-0.715726	YER095W	0.136018	YBR288C	0.171293
YPL229W	1.03735	YGL160W	-0.287383	YJR097W	-0.542342	YBR289W	1.09731
YHL036W	1.08908	YLR084C	-0.459483	YKR039W	0.787098	YBR290W	0.990673
YMR103C	1.37478	YJL111W	-0.652414	YEL060C	0.82722	YBR291C	-0.43953
YOR323C	-0.486887	YOL092W	-0.234001	YER037W	2.89148	YBR292C	-0.175337
YBR074W	-0.680303	YOR167C	-0.734602	YHR092C	-0.0152899	YBR293W	-0.864817
YFL037W	-0.542455	YMR304C-A	-0.61174	YCR077C	-0.168189	YBR294W	-1.10478
YJL136C	-0.511062	YCL011C	-0.58403	YDL129W	-0.44668	YBR295W	0.445627
YJR143C	-0.634627	YPR113W	-0.23031	YNL065W	0.233388	YBR296C-A	1.93457
YPR042C	0.640363	YNL277W	-0.566505	YMR240C	-0.608771	YBR296C	0.832164
YIL009W	-0.904635	YOR316C	0.118757	YPR093C	0.280485	YBR297W	0.506993
YAL023C	-0.682226	YBR084W	-0.771393	YBR201W	-0.0771125	YBR298C-A	-1.4323
YKL127W	-0.53768	YMR188C	1.03935	YBR010W	0.280849	YBR298C	-1.07476
YML051W	-0.770122	YLR130C	-0.285367	YNL086W	0.480231	YBR299W	0.861527
YDR127W	-0.647856	YKR035W-A	0.740372	YGL053W	0.542609	YBR300C	-1.90362
YKL109W	0.875029	YCR008W	-0.620943	YGR247W	0.409237	YBR301W	1.47561
YLR429W	-0.538822	YIL075C	-0.346143	YDR258C	0.105343	YBR302C	0.288214
YDR316W	0.795816	YMR002W	0.153502	YDL081C	-1.28022	YCL001W-A	-1.08378
YPL244C	-0.946053	YNL118C	-0.633472	YDR224C	0.189186	YCL001W-B	-1.44634
YBR173C	0.664384	YGR282C	-0.276802	YPR026W	0.584263	YCL001W	0.126447
YKL007W	0.74038	YDR443C	-0.348471	YHL024W	2.47679	YCL002C	-1.04923
YDR516C	1.03604	YAR002C-A	-0.735212	YMR198W	0.166825	YCL002C	-0.704096
YDL110C	1.39129	YJR048W	-0.200584	YKL130C	-0.314332	YCL004W	-0.0764648
YML026C	-0.503771	YJR010W	-1.25324	YDR460W	-0.404422	YCL005W-A	-0.226517
YHR132W-A	0.987905	YOL151W	-0.882181	YFR014C	0.389627	YCL005W-A	-1.15058
YGL141W	0.774854	YMR054W	0.00852446	YPR030W	1.11456	YCL005W	-0.570557
YER089C	-0.553722	YMR080C	-0.523897	YMR059W	-0.234917	YCL007C	-0.341133
YPL063W	-0.535451	YGR009C	0.549564	YKL088W	-0.205889	YCL008C	-0.253908
YLR229C	-0.541388	YNL103W	0.628845	YJL031C	-0.218401	YCL009C	-0.924361
YKL152C	-0.459131	YMR024W	0.422623	YML091C	-0.0883565	YCL010C	-0.623777
YER036C	-0.727085	YNR016C	-1.28004	YKL075C	-0.228232	YCL011C	-0.728176
YIL111W	1.29498	YKL148C	-0.32078	YLR225C	-0.390293	YCL012C	0.629295
YGL243W	-1.11884	YGR135W	-0.243187	YGL041W-A	0.126244	YCL012C	0.0650075
YDL185W	-0.499258	YLR355C	-0.261241	YDL183C	0.210161	YCL014W	-0.217274
YIR038C	0.84535	YLR214W	-0.0982031	YML068W	-0.165427	YCL016C	0.243872
YOR118W	-0.790023	YDR377W	-0.403246	YJL011C	-0.634334	YCL017C	0.0500182
YFR034C	-0.789026	YMR317W	-1.39261	YOL126C	-0.351625	YCL018W	-1.31243
YLR166C	0.669711	YPR105C	-0.66909	YHR059W	0.391158	YCL019W	-1.40299
YBR115C	-0.622259	YBL059C-A	0.114835	YJL006C	-0.372426	YCL021W-A	-2.1078
YMR246W	-0.681813	YIL098C	1.16168	YIL154C	-0.108993	YCL022C	0.691608
YMR210W	0.863078	YJL066C	0.7236	YPL225W	-0.400205	YCL023C	-0.0442355
YGL191W	0.685061	YKL201C	1.37519	YIL050W	0.94725	YCL024W	0.391905
YKL217W	2.01196	YLR399C	-0.193246	YGL180W	0.119061	YCL025C	0.316891
YBL101C	0.645972	YGL040C	-0.678567	YNL252C	0.143762	YCL026C-A	0.746979
YCL021W-A	-1.46608	YBR243C	-0.520196	YKL186C	-0.155927	YCL026C-B	0.178107
YLR188W	-0.783086	YMR301C	-0.67929	YFL027C	-0.511757	YCL027W	0.0370827
YKR050W	-0.867499	YHR144C	-0.844233	YDR265W	0.012391	YCL028W	0.235503
YHR016C	1.02095	YER077C	1.44945	YMR121C	0.395677	YCL029C	-0.0266765
YLL024C	-0.530928	YER064C	0.724602	YHR167W	-0.0494498	YCL030C	-0.961515
YFR020W	-1.80986	YOR317W	0.126914	YHL021C	1.96385	YCL031C	0.344748
YGR244C	0.74704	YKL156W	-0.204832	YKR017C	0.0652574	YCL032W	0.626083
YML080W	-0.790343	YPR139C	-0.368181	YER175C	0.455408	YCL033C	0.214036
YIL114C	-0.806334	YJR105W	-1.20609	YER146W	-0.803928	YCL034W	0.461486
YCR059C	-0.670353	YKL027W	-0.185329	YGR085C	0.180333	YCL035C	1.55388
YJR123W	-0.508252	YNL155W	-0.764778	YNL142W	0.00951059	YCL036W	-0.618402
YOR101W	-0.775498	YLR356W	0.568484	YLL026W	0.113368	YCL037C	0.759041
YNL200C	1.27785	YDR505C	0.450186	YPL267W	0.179695	YCL038C	0.497566
YOR136W	0.566321	YJL073W	-0.748402	YGR142W	-1.22866	YCL039W	0.274395
YPL125W	-0.656932	YMR058W	-0.232044	YAL061W	3.14013	YCL040W	1.31019
YER025W	-0.482274	YNL100W	1.20767	YOR153W	1.20938	YCL041C	-0.287082
YER019C-A	-0.636694	YBR283C	-0.738426	YMR090W	0.994822	YCL042W	0.635629
YLR432W	-0.687002	YLR300W	0.0328531	YDR381C-A	0.698326	YCL043C	-0.00502944
YCL049C	0.736075	YPL061W	-1.56017	YPL135W	0.131837	YCL044C	0.356387
YHR188C	-0.737489	YML012W	-0.73658	YLL060C	0.0980143	YCL045C	-0.538162
YJL158C	0.56954	YOR165W	-0.0262763	YAL033W	-0.53031	YCL046W	-0.498554
YML104C	-0.898705	YFR047C	-0.421547	YOL033W	0.164044	YCL047C	-0.198773
YDR210W	-0.595587	YKL174C	-0.0437981	YDL139C	0.380899	YCL048W-A	5.12319
YPL089C	0.675982	YDR454C	-1.16428	YHL001W	-0.146383	YCL048W	0.65384
YJL036W	0.689123	YGR175C	-0.904877	YOR223W	0.39788	YCL049C	0.321888
YJL117W	-0.505864	YKL138C	0.0509038	YNR010W	0.102376	YCL050C	-0.241294
YLR078C	-0.729044	YDR294C	-0.100805	YLR457C	-0.132649	YCL051W	0.193238
YBL015W	0.603249	YAL003W	-1.46689	YDR448W	0.0103635	YCL052C	-0.0893451
YCR008W	-0.635761	YPR029C	-0.150515	YOR052C	-0.349882	YCL054W-A	0.100034
YMR216C	0.577779	YDR410C	-0.421521	YNL289W	0.56503	YCL054W	-0.21014
YFR053C	2.69744	YHR132C	-0.277924	YOR173W	2.76411	YCL055W	0.822452
YKL211C	-0.612063	YDR346C	-0.357905	YKR091W	1.29834	YCL056C	-0.00170185
YIL083C	-0.645543	YLR254C	0.715704	YFR017C	2.08697	YCL057C-A	0.590974
YGR123C	-0.773209	YER111C	0.581896	YDR067C	-0.0391985	YCL057W	-0.306106
YDL141W	-0.639255	YCR094W	-0.73671	YMR233W	-0.27023	YCL058C	0.840742
YBR145W	-0.904773	YLR312W-A	-0.0375284	YOL109W	-0.971653	YCL058W-A	0.364942
YGL022W	-0.670716	YGR239C	0.494702	YDL067C	-0.170196	YCL059C	-0.0157089
YOL103W	-0.779898	YGR210C	-0.594904	YMR291W	1.37463	YCL061C	0.103072
YER044C	-0.665084	YOL126C	1.03517	YHL036W	0.272673	YCL063W	-0.161684
YIL020C	-0.691971	YMR020W	-0.531571	YDR493W	0.54629	YCL064C	2.14473
YPR154W	0.872964	YKL008C	-0.750616	YER150W	0.445802	YCL065W	Inf
YBR225W	0.705022	YBR028C	-0.241665	YDR525W-A	0.515449	YCL066W	0.394784
YHR128W	-0.660252	YAL061W	1.54916	YGL222C	1.90059	YCL067C	-0.336867
YLR151C	1.45947	YEL038W	-0.509411	YHR209W	1.55967	YCL068C	NA
YMR176W	-0.773503	YBR218C	-0.491058	YLR142W	1.04981	YCL069W	-1.95459
YNL080C	-0.861942	YNL222W	0.551293	YBR231C	-0.334566	YCL073C	NA
YFL024C	0.83935	YML085C	-0.593339	YLR437C	-0.990915	YCL074W	NA
YMR204C	1.00671	YNL195C	1.81807	YLR408C	0.625955	YCL075W	-1.42111
YPR001W	1.56115	YLR138W	0.390832	YLR254C	0.864611	YCL076W	0.717393
YDR536W	3.48259	YLR298C	1.02636	YGR030C	0.19165	YCR001W	NA
YLR108C	-1.11247	YKL122C	0.100444	YER035W	1.07867	YCR002C	0.424845
YDR341C	-0.577757	YMR176W	0.0827342	YLR297W	0.372512	YCR003W	0.86947
YER042W	-0.626523	YDL090C	-0.1196	YBL029C-A	0.564622	YCR004C	0.407192
YOR035C	0.6392	YPR164W	-0.652408	YIL146C	0.155023	YCR005C	1.06507
YMR197C	0.853439	YML073C	-0.840365	YOR273C	0.25041	YCR006C	-0.15635
YDR295C	0.611448	YKL103C	0.404678	YDR225W	-0.384091	YCR007C	0.453396
YPL087W	0.762118	YGR205W	0.937238	YGR088W	0.779457	YCR008W	-0.492481
YDL131W	-0.629999	YNL095C	-0.818115	YOR298C-A	0.0724518	YCR009C	0.521516
YGR256W	1.56197	YJL034W	-0.907334	YGR201C	-0.311054	YCR010C	1.54926
YBR016W	0.633484	YPL055C	-0.100932	YGR287C	-0.223099	YCR011C	0.381574
YKL010C	0.558721	YOL113W	0.0212095	YIL136W	0.676411	YCR012W	-0.659133
YLR370C	0.568123	YBR041W	-0.840013	YGR243W	0.76107	YCR013C	-0.969977
YBR230C	1.0271	YLL040C	-0.0206975	YLR178C	1.62846	YCR014C	-0.137683
YMR220W	-0.54056	YER021W	-0.13299	YMR196W	1.42405	YCR015C	0.244101
YJR097W	0.961749	YOR062C	1.58636	YDR191W	0.26381	YCR016W	-0.0048146
YPL215W	0.648753	YGL173C	-0.840292	YMR068W	0.0526062	YCR017C	-0.252804
YPL154C	0.643888	YPL014W	1.01876	YNR020C	-0.0796081	YCR018C-A	-0.298661
YNL053W	0.723547	YNR036C	0.0860103	YJR154W	-0.338679	YCR018C	-1.0237
YLR002C	-0.802613	YIL029C	0.771725	YOR338W	1.07719	YCR019W	0.286169
YMR026C	-0.849101	YNL027W	0.6056	YPL036W	-0.247921	YCR020C-A	-0.32412
YAL012W	-0.502776	YKL145W	-0.356903	YLL039C	1.65226	YCR020C	-0.0518522
YMR303C	-0.426566	YKL073W	-0.136309	YMR280C	1.41988	YCR020W-B	-0.103505
YNL248C	-0.715696	YDL167C	-0.520537	YGR035C	0.0108631	YCR021C	0.971538
YMR053C	1.28802	YBR249C	-1.49882	YDR263C	0.211917	YCR022C	-0.710592
YHR171W	0.970445	YDR089W	0.528109	YBR238C	-1.4451	YCR023C	-0.781639
YPR086W	-0.614619	YLL052C	-1.4802	YCR005C	-0.796255	YCR024C-A	-0.728473
YEL048C	-0.927019	YBR284W	1.84761	YDL215C	0.502998	YCR024C-B	-0.389887
YLL061W	-0.617144	YNL243W	-0.127921	YMR105C	2.05889	YCR024C	0.435672
YER049W	-0.802259	YER070W	0.266099	YKL161C	1.57301	YCR025C	-0.474066
YBL061C	0.500514	YLR336C	0.0435869	YML128C	1.34125	YCR026C	0.485022
YMR100W	0.642019	YDR245W	-0.0215525	YPL186C	1.32902	YCR027C	0.127107
YGL205W	2.79499	YMR046C	-2.21842	YHR087W	3.15487	YCR028C-A	0.105982
YGR024C	-0.842162	YMR264W	-0.836064	YLR177W	0.68069	YCR028C-A	-0.325342
YDR163W	0.849282	YGR174C	-0.0614789	YPR036W-A	0.245973	YCR028C	-0.860644
YAL042W	-0.616959	YHR078W	0.105667	YDR406W	1.71771	YCR030C	0.346523
YGL006W	0.562928	YKL090W	-0.592891	YIR016W	0.445443	YCR031C	-0.745623
YDL073W	-0.763137	YKR030W	0.499867	YGL096W	0.729832	YCR031C	-0.356646
YGL142C	-0.784333	YHR204W	0.610127	YER067W	1.8842	YCR032W	-0.0555269
YJL111W	-0.513888	YNL048W	-0.314825	YDL184C	-0.581236	YCR033W	0.356752
YOR182C	-0.512327	YFL026W	-0.090618	YPR184W	1.77365	YCR034W	-0.797032
YLL009C	0.885069	YJL166W	0.538786	YCR021C	0.172627	YCR035C	0.172967
YNR010W	0.929961	YIL064W	-1.11928	YKL068W-A	-0.542864	YCR036W	0.370613
YKL033W-A	-0.486101	YMR197C	0.905523	YLR134W	0.226444	YCR037C	-0.0560773
YLR325C	-0.460162	YDR452W	-0.406011	YOR120W	1.23798	YCR038C	0.264372
YLR254C	0.960807	YDL025C	0.490828	YLL019C	1.0226	YCR038W-A	-0.766725
YOL022C	-0.629095	YBR176W	-0.853154	YDL222C	1.3446	YCR039C	-0.336867
YGR178C	-0.69888	YMR189W	0.852644	YER185W	-0.346703	YCR040W	0.394784
YKL087C	0.898943	YNR004W	-0.881395	YDL223C	0.744107	YCR041W	-0.442047
YDL090C	-0.953251	YMR247C	-0.138354	YAL034C	0.692417	YCR042C	0.438875
YGL228W	-0.497666	YBR039W	-0.547048	YDL133C-A	-0.389364	YCR043C	-0.706712
YHR152W	0.77971	YPL219W	0.782478	YHR096C	2.61365	YCR044C	-0.532533
YMR189W	0.694401	YPL173W	0.775634	YIL024C	0.0100568	YCR045C	0.847335
YHR206W	-0.660178	YGL013C	0.785763	YMR271C	0.749187	YCR045W-A	-0.996639
YNR002C	2.40708	YJR040W	0.0530166	YMR096W	0.480603	YCR046C	0.21979
YOL086C	-0.437971	YGR194C	1.32682	YHR033W	0.459434	YCR047C	-0.110494
YPL064C	-0.842715	YJL003W	0.320801	YOR242C	-0.373177	YCR047W-A	0.249187
YIL064W	-0.85596	YLR330W	-0.0588009	YKL163W	0.70966	YCR048W	-0.690266
YFR055W	-0.470494	YCR059C	-0.0269424	YPL272C	-0.060355	YCR049C	-0.420197
YER162C	0.846577	YGR004W	-0.681592	YDR256C	-1.29502	YCR050C	-1.50699
YDL022W	1.20516	YKR028W	-0.118604	YER053C-A	1.77087	YCR051W	-0.739564
YEL012W	0.878887	YLR121C	0.652332	YPL250C	-0.991082	YCR052W	-0.00852313
YOR039W	-0.515525	YNR009W	0.910535	YLR174W	0.791237	YCR053W	-0.530434
YMR243C	-0.720801	YMR135C	0.353171	YMR169C	0.812939	YCR054C	0.157789
YNL190W	-0.566401	YNR001C	-0.329821	YJL106W	0.660982	YCR057C	-0.509047
YMR227C	0.692897	YER052C	-0.654548	YCL021W-A	-1.17745	YCR059C	-0.631475
YOR271C	-0.602212	YDR012W	-0.187963	YDL204W	0.638176	YCR060W	0.0948451
YOL082W	0.860265	YPR138C	-0.152506	YDL243C	0.270546	YCR061W	0.134637
YEL002C	-0.475781	YNR051C	-0.112432	YOL013W-A	-1.83562	YCR063W	0.190011
YJL197W	-0.598679	YLR078C	-0.511959	YPR108W-A	-1.4596	YCR064C	-1.0501
YGL099W	-0.802937	YOL016C	1.04204	YDL039C	-0.442399	YCR065W	0.627864
YGR212W	-1.45439	YJL092W	0.0154625	YER038C	-0.0942761	YCR066W	0.31893
YBR007C	0.632906	YNR030W	-0.689495	YLR352W	0.093088	YCR067C	-0.154804
YLL057C	1.68721	YGR197C	-0.178401	YJL154C	-0.167925	YCR068W	-0.33028
YKL104C	0.5387	YHL036W	1.61309	YKR087C	-0.16266	YCR069W	-0.460658
YLR262C-A	-0.561093	YBL086C	0.509691	YDR044W	-0.790754	YCR071C	0.549489
YML022W	-0.582707	YER118C	-0.377577	YNR030W	-0.364164	YCR072C	0.1663
YMR055C	0.92704	YDR299W	-0.0574006	YGR178C	-0.247629	YCR073C	0.48459
YBR230W-A	1.18072	YNL088W	-0.496271	YPL052W	-0.431602	YCR073W-A	0.2654
YHR179W	-0.557242	YKL186C	0.655048	YPR149W	0.489668	YCR075C	0.0855673
YOR210W	-0.522188	YFL024C	1.13226	YDL159W-A	6.60735	YCR075W-A	0.424386
YDR336W	-1.15906	YDL067C	0.506895	YLR372W	-0.701413	YCR076C	0.10537
YDR358W	1.07786	YNR049C	0.406776	YKL039W	0.199185	YCR077C	0.494318
YPR145C-A	2.25711	YGL178W	0.594069	YFR018C	-0.276889	YCR079W	-0.187623
YMR139W	0.739405	YIL070C	-0.100604	YER039C-A	1.08364	YCR081C-A	0.0587218
YPR134W	1.04212	YDL185W	-0.748266	YNR034W	0.0998611	YCR081W	-0.405259
YGR142W	0.746548	YOL062C	-0.0626498	YBR153W	-0.0601333	YCR082W	-0.213969
YGR143W	0.637563	YJL178C	-0.374935	YBR270C	0.0463673	YCR083W	0.7928
YBR126C	1.02697	YHR026W	-0.478131	YHR001W-A	0.312521	YCR084C	0.320544
YDR045C	-0.799955	YOL097C	-0.708757	YML075C	-0.750675	YCR085W	-3.5273
YDR170C	-0.435838	YLR176C	0.502418	YNL157W	0.477951	YCR086W	0.369153
YDR296W	0.625427	YAR071W	-2.441	YNL281W	-0.417255	YCR087C-A	0.0934954
YMR261C	0.606009	YAL007C	-0.552075	YPR091C	0.110805	YCR087W	-0.457589
YDL203C	-0.64732	YMR147W	0.365451	YMR216C	-0.0200993	YCR088W	0.636912
YOR062C	1.35274	YLR450W	-0.0475021	YBR246W	-0.278578	YCR089W	-0.50673
YLR372W	-0.689652	YOR309C	-0.555291	YMR243C	-0.673078	YCR090C	-0.305527
YGL096W	1.94412	YDR292C	-0.160102	YJL111W	-0.639409	YCR091W	1.00607
YML085C	-0.482932	YOR254C	-0.556818	YKR013W	-0.0522818	YCR092C	-0.151177
YJL183W	-0.633194	YDR002W	-0.825254	YDR146C	0.472096	YCR093W	0.0608044
YKL201C	0.820144	YML127W	-0.193548	YMR199W	-0.0301115	YCR094W	-0.314903
YKL166C	-0.663541	YPL246C	-0.58389	YOL120C	0.398483	YCR095C	0.277692
YFR028C	-0.561027	YMR149W	-0.264405	YDR047W	-0.156005	YCR095W-A	-0.688347
YPL028W	-0.432417	YDR180W	-0.0793284	YOR010C	-0.524757	YCR096C	0.00590898
YBL029C-A	1.20348	YDR338C	0.663753	YCL028W	0.259778	YCR097W-A	NA
YPR048W	-0.771994	YDR373W	-0.893308	YJL071W	-0.322622	YCR097W	0.0666595
YDR080W	0.565728	YPL119C	1.20225	YLR204W	0.698807	YCR097W	-0.132818
YEL037C	-0.59118	YBR036C	0.122082	YDL030W	-0.465624	YCR098C	1.21164
YOR226C	0.765772	YDL179W	0.578945	YHL034C	0.430791	YCR099C	0.0809491
YGR085C	-0.442401	YOL022C	-0.293816	YJR140C	0.0708568	YCR100C	0.0695909
YPR051W	0.624917	YJL078C	0.177184	YOR059C	0.0456704	YCR101C	-0.0181901
YDR361C	-0.654604	YNL065W	1.32529	YOR125C	0.232945	YCR102C	-1.23673
YIL017C	0.754624	YNL031C	-0.648359	YDL089W	-0.0109513	YCR102W-A	-0.9589
YLR312C	2.21239	YLR345W	0.781876	YJL003W	0.202908	YCR104W	-1.72791
YDR461C-A	1.28583	YLR087C	-0.0248701	YKR068C	-0.174179	YCR105W	-0.217565
YPR148C	0.502199	YIL114C	-1.30528	YPL058C	-0.287854	YCR106W	-0.877915
YOR198C	-0.57235	YOR207C	-0.253698	YJR068W	-0.421687	YCR107W	-0.965532
YER078C	-0.654608	YLR229C	-0.163927	YNL321W	0.676067	YCR108C	-1.39647
YGL257C	-0.774004	YJR019C	0.0459508	YGR071C	0.125981	YDL001W	0.589345
YOR246C	-0.589938	YBR040W	2.13444	YOR062C	0.815207	YDL002C	0.118471
YNL093W	2.70256	YJL059W	0.218806	YNL118C	0.302239	YDL003W	0.298307
YMR041C	0.811378	YNL080C	-0.302867	YLR448W	-0.160444	YDL004W	0.226666
YGR097W	0.679665	YDR406W	-0.228782	YDR518W	-0.769179	YDL005C	1.05981
YJL019W	-0.679596	YAL020C	0.165466	YMR038C	-1.00874	YDL006W	0.1194
YCR048W	-0.677858	YKR042W	-1.67442	YIL009W	-0.949905	YDL007C-A	NA
YJL066C	0.985971	YDR321W	-0.914361	YMR093W	-0.808676	YDL007W	0.333924
YLR362W	0.605639	YER013W	0.758383	YMR183C	-0.174794	YDL008W	0.388006
YLR378C	-0.542678	YMR260C	-0.697615	YCR093W	0.182343	YDL009C	-0.132671
YBR211C	0.835194	YKL081W	-1.13229	YDL207W	0.0669304	YDL010W	0.0852237
YJL166W	0.703728	YHR065C	-0.369968	YKL009W	-1.04392	YDL011C	0.428269
YLR144C	0.551824	YJL101C	0.201636	YJR127C	0.619151	YDL012C	0.520403
YLR293C	-0.405	YJR056C	0.785909	YJL192C	-0.639476	YDL012C	-0.873098
YMR022W	0.666624	YHR107C	-0.500105	YGL197W	0.399824	YDL013W	0.310962
YAR003W	-0.694629	YPR091C	-0.121187	YOR326W	0.05373	YDL014W	-0.390316
YIL090W	-0.91151	YBL002W	-0.679041	YGL141W	-0.108042	YDL015C	-0.150818
YPR023C	-0.571784	YNL265C	0.845385	YDR427W	-0.408346	YDL016C	-0.337935
YCR003W	0.65537	YER047C	0.794924	YLR327C	4.15429	YDL017W	0.413951
YBR158W	0.511824	YLR066W	-0.58648	YOR226C	-0.884474	YDL018C	0.546461
YER113C	-0.713877	YIL116W	-0.382826	YBR105C	1.976	YDL019C	0.0157822
YER095W	0.637665	YIL139C	-0.851583	YBR127C	0.142419	YDL020C	0.507397
YBR203W	0.694313	YGR012W	-0.00632588	YHR073W	0.0148305	YDL021W	2.04004
YJL003W	0.822701	YCL045C	-0.727105	YDL142C	-0.0373566	YDL022C-A	0.48966
YLR084C	-0.574869	YOR047C	0.0805467	YLR257W	-0.422148	YDL022W	0.813011
YLR064W	0.579427	YDR365W-B	-0.0671928	YJL005W	0.0398496	YDL023C	0.476503
YML041C	0.762008	YKL093W	1.10694	YMR229C	-0.692967	YDL024C	1.41273
YOR051C	-0.658422	YLR225C	0.413693	YML078W	0.872054	YDL025C	0.509541
YBR030W	-0.918693	YLR219W	0.526704	YBR035C	0.366496	YDL025W-A	-1.06617
YDR425W	0.69995	YPR045C	0.5317	YOL137W	0.0185592	YDL026W	-1.17148
YGR146C	0.648212	YBL090W	0.186511	YBL059W	0.99757	YDL027C	0.452717
YBR121C	-0.523067	YOR329C	0.364124	YER114C	0.000421838	YDL028C	0.589995
YMR256C	0.686635	YJR140C	-0.0176201	YPL034W	0.000183819	YDL029W	0.497575
YFL022C	-0.513743	YIR030C	-2.01641	YDR275W	-0.433422	YDL029W	-1.11032
YHR072W-A	-0.584059	YHR190W	-0.50791	YGR081C	-0.576656	YDL030W	0.130575
YKL176C	-0.723939	YJL052W	-0.451638	YOR262W	-0.517341	YDL031W	-0.223332
YOL102C	-0.867434	YPR165W	-0.151104	YLR040C	-1.57876	YDL032W	0.506947
YGL203C	-0.528998	YKL137W	0.426296	YGL120C	-0.644711	YDL033C	-0.123707
YBR182C	0.972458	YJR024C	-0.553232	YAL030W	0.748255	YDL034W	-2.59667
YDL052C	-0.55838	YJL161W	2.41081	YOR278W	-0.206409	YDL035C	0.234924
YDR453C	1.29417	YMR259C	-0.00909682	YCR035C	-0.607589	YDL036C	-0.344158
YDR122W	0.649964	YJR104C	-0.6221	YDR318W	0.120074	YDL037C	-2.83171
YIL097W	0.97493	YFR014C	0.8553	YLL014W	-0.0816748	YDL039C	-2.11444
YDR031W	1.17651	YLR099C	-0.928737	YPL244C	-0.476267	YDL040C	-0.0969038
YMR085W	1.99013	YDL199C	1.19923	YGL158W	-0.836925	YDL041W	-0.868704
YNR009W	0.678914	YFR016C	-0.441588	YDR538W	-0.129094	YDL042C	0.288861
YDR508C	-0.412679	YMR221C	-0.285484	YGL048C	-0.529726	YDL043C	0.292028
YBL041W	0.598482	YMR305C	-0.598587	YLR106C	-0.181824	YDL044C	1.09288
YNL095C	-1.25473	YCR044C	-0.110327	YOR224C	-0.507587	YDL045C	0.610007
YNR030W	-0.597333	YIL160C	0.177068	YPL060W	0.710002	YDL045W-A	0.0366423
YML004C	0.602536	YML116W	0.276178	YPL212C	-0.75868	YDL046W	0.209285
YER064C	0.592389	YKR059W	-0.867684	YGL110C	-0.12248	YDL047W	-0.296181
YML129C	0.738389	YOR323C	-0.675224	YKR094C	-0.0312418	YDL048C	0.318988
YER087C-B	-0.460348	YJR148W	-0.329524	YGR019W	0.819298	YDL049C	0.246707
YEL055C	-0.756558	YML067C	-0.435696	YCR089W	0.754502	YDL050C	-0.378005
YJL044C	-0.761435	YJR147W	-0.846415	YLL055W	-0.292976	YDL051W	-0.417024
YMR296C	-0.721325	YIL094C	-0.543496	YMR306W	0.0159047	YDL052C	-0.587138
YNL100W	0.685768	YPR149W	-0.156738	YNL088W	-0.158649	YDL053C	-0.0349884
YPR080W	-0.414512	YER029C	0.512226	YBL010C	-0.0743401	YDL054C	0.0844898
YPL169C	-0.495204	YPL019C	-0.545856	YML085C	0.579159	YDL055C	-0.0863756
YDR441C	-0.812503	YML018C	-0.498764	YOL080C	-0.979666	YDL056W	0.386451
YKL004W	-0.826595	YKR008W	0.263681	YGR248W	3.29065	YDL057W	0.835394
YPL070W	0.636979	YHR116W	0.896155	YBR283C	-0.28455	YDL058W	-0.0988031
YKL013C	0.589008	YDR178W	-0.407408	YBR218C	-0.0448221	YDL059C	-0.0922377
YBR283C	-0.495229	YDR206W	-0.34153	YDR126W	0.343687	YDL060W	-0.172913
YPL086C	-0.634334	YDL022W	-0.490448	YML129C	1.47445	YDL061C	-0.539484
YHL001W	-0.458073	YLR028C	-0.472143	YPL263C	-1.05339	YDL061C	-0.443183
YBR118W	-0.411681	YNL061W	-0.244118	YBR236C	-0.298567	YDL062W	1.48562
YML086C	-0.42275	YJR051W	-0.544665	YHR084W	-0.0842082	YDL063C	-0.380972
YIL045W	1.07442	YMR243C	-0.534184	YLL018C	0.166894	YDL064W	0.187629
YBR104W	-0.811617	YBR004C	0.100099	YDR174W	-0.290745	YDL064W	-0.755762
YHR142W	0.620652	YKL029C	-0.460183	YGR161C	0.240008	YDL065C	0.91577
YOR047C	0.606145	YBL038W	1.02292	YDL110C	1.21642	YDL066W	-1.25122
YLR332W	0.565367	YLR193C	0.951591	YMR189W	1.08244	YDL067C	0.820578
YPR151C	1.24023	YHR133C	-0.506035	YPR166C	0.838626	YDL068W	-1.09782
YBR290W	0.737829	YBR173C	0.387879	YGR109W-B	1.27411	YDL069C	-0.183165
YCR012W	-0.46254	YDL240W	0.52688	YJR106W	0.393838	YDL070W	0.0241636
YDR279W	-0.658519	YKL142W	0.606085	YBR284W	0.407567	YDL071C	-1.02868
YDR381W	-0.629741	YLR072W	-0.932431	YAL059W	-0.728639	YDL072C	1.01359
YKL107W	2.1058	YER119C	-0.0897376	YHL029C	-0.277382	YDL073W	-0.757261
YOR002W	-0.577662	YDR298C	0.0644162	YIL102C-A	0.408203	YDL074C	0.335133
YIL139C	-1.19385	YHR021C	-1.00077	YOR178C	2.70061	YDL075W	-0.473956
YPR016C	0.564981	YBR110W	-0.481827	YML120C	0.686219	YDL075W	-0.0113826
YLR205C	0.856326	YLR116W	-0.29761	YGL056C	0.0628252	YDL076C	0.206001
YBR052C	0.845636	YMR208W	-0.128628	YGL057C	0.0678365	YDL077C	0.214515
YOR222W	-0.947802	YLR035C	-0.955948	YGL137W	-0.058498	YDL078C	0.258529
YBR280C	0.888673	YMR193W	0.511515	YOR051C	-0.773299	YDL079C	0.995105
YBR078W	-0.378358	YER142C	-0.96319	YBL004W	-0.458961	YDL079C	-0.112917
YCR011C	0.45235	YKR076W	0.28351	YHR190W	-0.295342	YDL080C	-0.224473
YPL193W	-0.756204	YLR088W	-0.123038	YJL138C	0.878461	YDL081C	-1.17931
YLR228C	-0.710533	YOR086C	-0.526126	YJR008W	1.33748	YDL082W	-0.564801
YHR089C	-0.557988	YBL075C	0.318033	YML027W	-0.0339045	YDL082W	-0.686136
YIL162W	1.13981	YMR209C	-0.715828	YML030W	0.523278	YDL083C	-0.743462
YJL192C	-0.586686	YOL149W	0.863135	YNR002C	2.05556	YDL083C	-0.355408
YLR399C	-0.737101	YIL053W	-1.11651	YFL031W	-0.203423	YDL084W	-0.574351
YDR062W	-0.563777	YFR030W	-0.293079	YGR227W	0.373703	YDL085C-A	-0.210228
YMR307W	-0.428687	YBL017C	-0.0796379	YKR090W	-0.338189	YDL085W	2.94209
YDL106C	0.754494	YLR350W	0.429193	YDR033W	0.199175	YDL086C-A	-1.50518
YBR276C	-0.694325	YMR001C	0.321405	YGR008C	1.9259	YDL086W	0.0744313
YBR187W	-0.5794	YNR002C	2.61592	YOR243C	-0.585344	YDL087C	-0.296302
YJR147W	-1.15165	YOR124C	-0.161569	YPL079W	-0.137177	YDL088C	0.403105
YLR441C	-0.427672	YKL001C	-0.589201	YER103W	-0.191856	YDL089W	-0.50875
YKR049C	0.98753	YHR120W	-0.472531	YDL107W	0.524184	YDL090C	-0.458256
YCR091W	1.18736	YMR139W	0.925272	YDR539W	0.0139433	YDL091C	0.432164
YGR110W	1.18943	YDR006C	0.921352	YMR158C-A	0.47803	YDL092W	0.441452
YNL149C	-0.53705	YOR217W	-0.413131	YOR066W	0.268816	YDL093W	-0.496789
YFR038W	-0.576917	YJR153W	1.30061	YMR171C	-0.177593	YDL094C	-0.753835
YDR018C	2.51864	YNL058C	0.783266	YOL004W	0.0119841	YDL095W	-0.431761
YDR284C	0.578682	YDL012C	-0.0492345	YBR110W	-0.357327	YDL096C	0.626102
YDR533C	0.729251	YEL062W	1.03152	YGL022W	-0.360517	YDL097C	0.223686
YDL067C	0.631039	YHL015W	-0.750544	YOR116C	-0.59704	YDL098C	-0.580425
YGR250C	0.508884	YEL006W	-0.850187	YIR024C	0.124653	YDL099W	0.605462
YEL044W	-0.646887	YBR033W	0.760992	YFR036W	0.667749	YDL100C	0.0737756
YFR014C	0.905914	YNL148C	-0.81337	YDL217C	-0.127484	YDL101C	0.141627
YKL150W	0.776561	YBL103C	0.426859	YKL138C-A	0.674212	YDL102W	0.00512258
YEL038W	-0.578195	YLR324W	-0.250831	YDR207C	0.27568	YDL103C	0.233221
YDR198C	-0.716475	YLR005W	-0.764566	YKL021C	-0.847613	YDL104C	0.11923
YBR010W	0.424983	YML046W	0.0144168	YOR113W	0.654516	YDL105W	0.896093
YKL062W	0.779931	YJR126C	0.0167653	YKL086W	0.238188	YDL106C	1.06029
YHR078W	-0.668056	YKL004W	-0.506801	YGR153W	0.151891	YDL107W	0.655662
YOR227W	0.632251	YNR074C	-1.07725	YFR045W	0.490066	YDL108W	0.00917384
YGL087C	0.731508	YGR136W	0.357635	YBL023C	-0.261524	YDL108W	-0.912119
YKL126W	0.460355	YJL145W	-1.27373	YKL210W	-0.0748119	YDL109C	-0.47115
YAL036C	-0.593635	YFL044C	0.020804	YMR226C	0.285982	YDL110C	1.56758
YER154W	-0.511947	YIL002W-A	-0.713528	YLR244C	-0.628287	YDL111C	-0.22902
YBR138C	0.785591	YLR447C	-0.363789	YNL254C	-0.403792	YDL112W	-0.171152
YGL027C	-0.461859	YDR494W	0.390423	YOR296W	-0.00110726	YDL113C	0.427923
YOL059W	-0.610313	YGR202C	-0.679251	YKR070W	-0.188072	YDL114W-A	-4.38022
YBL067C	-0.610675	YOR375C	-1.97164	YMR178W	0.0558367	YDL114W	0.234314
YBR256C	-0.554335	YJL096W	0.144735	YOR093C	-0.0463795	YDL115C	1.00051
YOR137C	0.828623	YKL014C	-0.0975137	YLR150W	-0.443973	YDL115C	-0.607954
YLR361C-A	0.786824	YLR262C-A	-1.16819	YMR069W	0.0823124	YDL116W	0.316827
YDR138W	-0.664191	YGL108C	0.357056	YOR043W	0.130149	YDL117W	0.451034
YJR049C	-0.607645	YFR033C	0.0984095	YCR027C	0.0821204	YDL118W	1.56153
YGL094C	-0.60447	YPL215W	0.987786	YGR048W	-0.184676	YDL119C	0.80142
YNL044W	0.436369	YDR224C	-0.194987	YOR269W	-0.30052	YDL120W	0.443241
YPL267W	0.718621	YPL028W	-0.827868	YGR177C	-1.45973	YDL121C	0.0635225
YDL149W	0.877629	YKL141W	0.248299	YLR364W	-0.336955	YDL122W	0.0665433
YJL050W	-0.731647	YLR094C	0.496427	YPR103W	-0.317298	YDL123W	-0.309121
YOR020W-A	0.898856	YKL054C	-0.412459	YPR120C	-0.254841	YDL124W	0.696682
YJR083C	0.712149	YLL053C	-1.17813	YFL007W	-0.307984	YDL125C	0.00429851
YJL149W	0.637163	YJR080C	0.647096	YER072W	0.97287	YDL125C	0.404863
YER171W	-0.573008	YBR181C	-0.366277	YAR035W	1.18522	YDL126C	0.0647086
YNL087W	-0.830266	YCR065W	0.559006	YDL036C	-0.557366	YDL127W	0.372777
YFR019W	0.567344	YLR055C	-0.208782	YGR023W	1.11126	YDL128W	0.0294188
YNL141W	-1.078	YNL116W	0.328677	YHR175W	0.463295	YDL129W	-0.0578999
YPL008W	-0.859078	YGL142C	-0.296376	YDR262W	-0.165299	YDL130W-A	2.31391
YDR073W	-0.826854	YCR034W	-0.742805	YCR018C	-1.12348	YDL130W	-1.00567
YFL026W	-0.495359	YOL099C	0.495916	YBR058C-A	-0.0140442	YDL130W	-0.478047
YCR036W	0.562109	YLR109W	-2.06715	YIL034C	0.72994	YDL131W	-0.6218
YLR384C	-0.776143	YIL055C	-0.218082	YLR006C	0.209426	YDL132W	0.452058
YKR057W	-0.501924	YDR420W	0.549627	YHR072W	-0.527082	YDL133C-A	-0.737891
YEL033W	-0.698108	YOR216C	-0.553035	YPL032C	0.0271463	YDL133W	0.320999
YDL179W	0.575673	YDL235C	-0.51563	YDR524C	-0.00266629	YDL134C	-0.128385
YBL005W	-0.673995	YPR024W	-0.237147	YHR063C	-0.408071	YDL135C	0.139515
YKL193C	0.709028	YDL236W	-0.0387659	YKR063C	-0.252728	YDL136W	-0.193552
YLR006C	0.648125	YCL010C	-0.134597	YMR102C	0.525056	YDL136W	-0.172274
YDR399W	-0.670093	YCL026C-B	-1.25884	YER019C-A	-0.215824	YDL137W	0.187885
YLR435W	-0.580433	YJL098W	-0.318547	YDR221W	0.164941	YDL137W	0.177649
YJR088C	0.475671	YML123C	-0.0196426	YPR042C	0.216896	YDL138W	-0.292076
YER005W	-0.657953	YGR198W	-0.0129258	YPL153C	-0.362526	YDL139C	1.17523
YHR143W	0.495859	YNL162W	-0.790367	YNL284C-B	1.87866	YDL140C	-0.171684
YBR005W	0.657802	YLR006C	0.882862	YFL041W	-0.370486	YDL141W	-0.564431
YLR359W	-0.433163	YLR386W	0.120432	YEL023C	0.214571	YDL142C	0.244935
YPL239W	-0.524628	YDL060W	0.05493	YBL067C	-0.317076	YDL143W	-0.325082
YOL141W	-1.11932	YJL192C	-0.50275	YDL044C	0.0771754	YDL144C	-0.40408
YEL070W	2.29191	YGR244C	0.0232223	YKR006C	0.698555	YDL145C	-0.34536
YNR028W	-0.63447	YHR098C	-0.207377	YNL066W	-0.0582215	YDL146W	-0.603087
YMR209C	-0.784558	YLR361C	0.5685	YJR119C	0.215056	YDL147W	0.447609
YBL091C-A	1.00188	YIL124W	0.580034	YDR487C	-0.0617246	YDL148C	0.0817573
YGL040C	-0.519285	YAL036C	-0.327459	YGL087C	0.520682	YDL149W	0.819563
YGR159C	-0.850751	YGL050W	-0.427641	YHL023C	0.370488	YDL150W	-0.349695
YKR069W	-0.986764	YPR040W	0.921484	YPR109W	-0.0786941	YDL151C	-0.33322
YDR411C	0.55154	YGR137W	0.557032	YLR187W	0.870568	YDL152W	Inf
YFR005C	-0.652637	YPL227C	-1.08426	YMR131C	-0.930137	YDL153C	-0.192951
YML115C	-0.488518	YMR204C	1.32089	YMR237W	0.316649	YDL154W	-0.838335
YPL081W	-0.42268	YJL138C	-0.553796	YLR037C	1.05932	YDL155W	0.301632
YGR240C	-0.433236	YEL043W	0.245833	YNL111C	-0.994787	YDL156W	-0.21316
YGR055W	-0.450956	YKR058W	0.775593	YKL044W	-0.22076	YDL157C	-0.554177
YLR287C	-0.510662	YBL020W	-0.296048	YGL227W	0.488363	YDL158C	-0.703314
YGR119C	-0.512457	YDL079C	-0.874547	YOR011W	-0.699924	YDL159C-B	NA
YDR332W	-1.01998	YBR148W	-0.288469	YAL039C	0.601624	YDL159W-A	Inf
YGR052W	1.48392	YPL110C	0.508546	YKL090W	-0.499142	YDL159W	0.229563
YBR163W	-0.840982	YPR042C	0.751795	YOR108W	-1.35605	YDL160C-A	0.227729
YKL068W	-0.484499	YGL187C	-0.47479	YPR181C	0.115146	YDL160C	-7.69461
YFL041W	-0.553238	YNL068C	0.177269	YLR336C	-0.839485	YDL161W	0.879149
YOL019W	0.461663	YBL076C	-0.566115	YNL180C	0.665578	YDL162C	0.198269
YMR130W	-0.632602	YOR223W	0.36973	YLR194C	0.660398	YDL163W	-2.80892
YHR204W	-0.919605	YIL147C	0.174107	YKL048C	-0.00537991	YDL164C	0.010959
YJL057C	0.85016	YGL025C	0.766626	YJR074W	0.102734	YDL165W	0.268467
YBR125C	-0.571732	YDL141W	-0.603215	YEL077C	3.05886	YDL166C	0.500629
YBR212W	0.603997	YDR493W	0.275715	YHR003C	-0.258747	YDL167C	-0.585801
YIL030C	-0.614773	YIL093C	0.261132	YKL150W	0.588528	YDL168W	-0.116801
YDR233C	-0.552137	YLL023C	1.07079	YGL166W	0.0397516	YDL169C	2.00651
YNL265C	0.674439	YJR135W-A	-0.476419	YKL054C	0.570544	YDL170W	-0.399195
YLR049C	0.616169	YNL298W	0.702282	YHR062C	-0.531149	YDL171C	-1.46438
YGL220W	-0.619027	YIL005W	-0.493707	YNL249C	-0.0290039	YDL172C	-1.17474
YDR120C	-0.821068	YGR235C	0.673051	YPL113C	0.635123	YDL173W	0.263435
YHR047C	-0.471849	YKR046C	0.918276	YIR034C	-0.583654	YDL174C	0.126029
YMR234W	-0.794207	YLR335W	-0.218582	YOL051W	0.603347	YDL175C	0.152023
YDL157C	-0.59768	YEL016C	-0.249744	YPR006C	0.710417	YDL176W	-0.221761
YHR092C	0.633542	YNL052W	0.0679065	YBL082C	-0.526943	YDL177C	-0.450357
YER056C-A	-0.435127	YOR043W	1.14799	YPR005C	0.299042	YDL178W	-0.173987
YDR032C	0.781479	YFR002W	-0.195685	YBR221C	-0.188746	YDL179W	0.830198
YOR007C	-0.441545	YDR079W	0.80642	YCR095C	-0.129435	YDL180W	-0.1665
YNR073C	2.55715	YLR403W	0.200431	YER020W	0.630548	YDL181W	0.988634
YGR121C	-0.757097	YJR049C	-0.902335	YER166W	0.479878	YDL182W	-0.533237
YOR130C	-0.702839	YOR290C	0.403848	YFR002W	-0.360031	YDL183C	1.1095
YIR028W	1.21878	YGL180W	0.556102	YHR015W	-1.39366	YDL184C	-0.683581
YKR035W-A	0.641108	YNL124W	-0.244599	YJL197W	-0.207193	YDL185C-A	0.702117
YLR044C	-0.389161	YDR423C	0.202596	YLR220W	-0.097931	YDL185W	-0.621632
YNL112W	-0.948067	YCR028C	-0.464895	YOL141W	-0.593359	YDL186W	-1.53905
YOR390W	-0.680748	YER036C	-0.571431	YOR207C	-0.376657	YDL187C	-0.503444
YBL113C	-0.682707	YLR259C	-1.0172	YDR205W	0.318651	YDL188C	-0.0419836
YJR009C	-0.525087	YIL122W	1.27394	YDR305C	0.0745737	YDL189W	-0.0403032
YMR266W	-1.00614	YGR159C	-1.41652	YGR092W	0.424805	YDL189W	0.182547
YKL149C	-0.775622	YNL192W	0.480523	YDR037W	-1.0535	YDL190C	0.250023
YCR106W	-0.714338	YOR066W	0.949452	YBR126C	1.06917	YDL191W	-0.782604
YDL192W	-0.368403	YER152C	-0.762378	YCL012C	-0.0518106	YDL191W	-0.369062
YDR086C	-0.49826	YFL039C	-0.737228	YDR540C	-0.0961304	YDL192W	-0.266844
YGR054W	-0.536162	YPL004C	0.167121	YLR424W	-0.388737	YDL193W	0.466697
YDL201W	-0.529428	YML022W	-0.450537	YOL155C	4.29348	YDL194W	0.816802
YML130C	0.587594	YLR413W	-0.0991674	YDR061W	0.106038	YDL195W	-0.200566
YDL161W	0.556534	YMR104C	1.5304	YKR021W	0.220507	YDL196W	-0.130174
YDR352W	-0.573878	YOR208W	1.01888	YPR122W	-0.0237922	YDL197C	0.00102568
YNR004W	-1.15417	YLR422W	0.00692064	YAL060W	0.981566	YDL198C	-0.843012
YLR316C	-0.625288	YGL023C	-0.387042	YMR232W	-0.211491	YDL199C	1.45694
YJL054W	-0.585263	YOR243C	-0.443576	YDR272W	0.0181305	YDL200C	0.168806
YGL180W	0.68887	YDL143W	-0.465643	YBR056W-A	0.144595	YDL201W	-0.147262
YIL078W	-0.374708	YDL233W	0.560945	YDR459C	0.0211546	YDL202W	0.3714
YOR154W	-0.836719	YOL006C	-0.11921	YER018C	0.69379	YDL203C	-0.432423
YER060W	-0.885375	YLR252W	1.66822	YGL228W	-0.359662	YDL204W	3.60297
YDL182W	-0.526958	YML038C	0.109466	YGR258C	-0.168216	YDL205C	-0.201611
YER121W	2.52454	YOR239W	-0.736577	YJR104C	-0.462019	YDL206W	-0.145586
YCR009C	0.462481	YHL033C	-0.887735	YKL057C	-0.14118	YDL207W	-0.102693
YIL019W	-0.786852	YDL168W	-0.70086	YKL065C	0.694136	YDL208W	-0.0212308
YGR162W	-0.570242	YDL130W	-0.737311	YMR029C	-0.243556	YDL209C	0.845416
YDR505C	0.460861	YJL048C	0.687011	YOL017W	0.0576066	YDL210W	0.869919
YML031W	-0.706345	YLR398C	-0.161988	YDR451C	0.111568	YDL211C	0.58652
YGR174C	0.974186	YKL205W	0.0731484	YBL059C-A	0.748918	YDL212W	-0.334846
YBR150C	0.76116	YHR084W	-0.342392	YNL099C	0.301357	YDL213C	0.054676
YLR326W	0.724315	YIL149C	-0.134011	YKL101W	0.0399415	YDL214C	1.17617
YDR025W	-0.390041	YPL141C	0.415426	YMR188C	0.518974	YDL215C	1.32176
YCL045C	-0.417744	YIL020C	-0.495241	YDR513W	0.0618222	YDL216C	0.829729
YJL042W	0.4501	YGR204W	-0.747394	YLR404W	0.360542	YDL217C	-0.24067
YDR231C	0.93628	YGL157W	-0.217405	YMR267W	0.303562	YDL218W	1.55216
YLR115W	-0.589881	YGR161W-C	-0.189123	YDR325W	-0.304747	YDL219W	-0.169077
YJL026W	-0.432823	YGL084C	-0.160206	YER157W	-0.470703	YDL219W	-1.5666
YGL013C	0.447425	YBL030C	-1.16739	YER121W	1.14854	YDL220C	-0.206966
YEL043W	-0.702043	YGL224C	-0.463596	YJL189W	-0.244343	YDL221W	0.429199
YAL054C	1.21173	YPL060W	0.0461365	YMR299C	-0.0453659	YDL222C	3.57822
YJR046W	-0.59232	YHL017W	-0.0820236	YNL141W	-1.16612	YDL223C	2.93423
YPL061W	-0.641182	YDL075W	-0.786462	YNL305C	0.465381	YDL224C	0.221122
YJR095W	3.09634	YHL011C	-1.10319	YNR075W	-0.502313	YDL225W	0.39026
YDL220C	-0.633559	YPL054W	1.86915	YLR346C	1.21859	YDL226C	-0.189324
YAL060W	0.76124	YHR177W	-2.15733	YPR134W	0.261552	YDL227C	-1.24335
YKL128C	-0.50834	YMR215W	-0.561567	YJR101W	0.216437	YDL228C	-0.781281
YLR017W	-0.497164	YOR084W	-0.196928	YLR351C	0.0592271	YDL229W	-1.00224
YBR299W	1.21191	YOR083W	-0.306909	YPR057W	0.030746	YDL230W	0.271925
YJR141W	-0.89189	YGL126W	1.3453	YPL051W	-0.22132	YDL231C	-0.813559
YGR080W	0.659611	YOR036W	0.757022	YPL100W	0.155723	YDL232W	-0.522357
YOR217W	-0.5206	YKL209C	-0.064487	YNL301C	0.00886962	YDL233W	0.989255
YDL232W	-0.602236	YBR012C	0.692529	YLR215C	-0.465436	YDL234C	0.634286
YPL050C	-0.575948	YOL002C	-0.0782688	YAL058W	-0.298356	YDL235C	-0.118406
YPL075W	-0.554235	YHR146W	-0.775394	YKL025C	0.36763	YDL236W	-0.17594
YGR169C	-0.95309	YOR237W	-1.71717	YDL100C	-0.160834	YDL237W	-0.0901843
YNL094W	-0.688723	YJL049W	0.611576	YMR028W	-0.0180632	YDL238C	0.338408
YMR290C	-0.694843	YOR252W	0.0616085	YOR089C	-0.363147	YDL239C	-0.448662
YML120C	0.709489	YDR512C	0.487069	YJR113C	0.408367	YDL240C-A	Inf
YKL019W	-0.494065	YLL041C	-0.227772	YOR260W	-0.543428	YDL240W	0.370639
YIL150C	-0.785801	YPL272C	0.138667	YNL085W	-0.245792	YDL241W	-0.291444
YGR023W	0.805596	YBR165W	0.827035	YKL091C	0.774835	YDL242W	-1.05292
YML125C	-0.660903	YDR115W	0.276026	YFL042C	0.52849	YDL243C	-1.24924
YBR252W	-0.585162	YKL215C	-0.144741	YLR306W	0.0743413	YDL244W	0.372448
YBR229C	-0.495952	YBR221C	-0.9822	YNL181W	-0.256872	YDL245C	1.17322
YGL031C	-0.415696	YMR088C	-0.385677	YKL006W	-0.381758	YDL246C	0.124984
YBR127C	-0.362471	YIL090W	0.172004	YDR124W	-0.194836	YDL247W-A	-0.856009
YIL053W	-0.656105	YDL169C	1.50938	YJR015W	-0.436342	YDL247W	-1.27407
YPL052W	0.768969	YJL050W	-0.395693	YER078C	-0.307248	YDL248W	-0.106922
YDR408C	-0.518195	YPL063W	-0.525147	YLL007C	-0.172771	YDR001C	1.3153
YDL061C	-0.405827	YIL047C	0.239517	YGL157W	0.706591	YDR002W	0.34369
YDR529C	0.546328	YGL237C	0.182167	YDR087C	-0.729082	YDR003W-A	0.0965315
YKL121W	0.65325	YDR229W	0.738601	YER007C-A	-0.330156	YDR003W	0.357783
YDR261C	-0.482955	YGR268C	0.451475	YMR284W	-0.454654	YDR004W	-0.735396
YDR139C	-0.597776	YBR069C	0.105709	YBR103W	-0.0410678	YDR005C	0.0938989
YGR117C	-0.682115	YJR096W	-0.0246073	YNL054W	0.168794	YDR005C	-0.885457
YOR320C	-0.520996	YJL010C	-0.493561	YKL159C	0.722271	YDR006C	0.171483
YHR022C	1.72413	YLR167W	-0.75664	YMR316W	0.228858	YDR007W	-0.663662
YEL058W	0.371977	YDR084C	-0.548747	YCR043C	-0.479927	YDR008C	-1.51015
YIL034C	0.536008	YMR052W	1.0382	YJL044C	-0.266239	YDR009W	0.640175
YBR192W	-0.549284	YLR114C	-0.192213	YER076C	0.443248	YDR010C	-0.445858
YJR052W	0.692071	YPL094C	-0.0745956	YFR032C-B	0.215686	YDR011W	-0.154364
YAR002C-A	-0.4289	YPL125W	-0.109129	YGR063C	0.235545	YDR012W	-0.372419
YGL009C	-0.518928	YCL009C	-0.462933	YJR137C	0.188129	YDR013W	-0.152447
YFR018C	-0.642067	YOR371C	-0.517347	YGR004W	-0.466088	YDR014W-A	1.07902
YML023C	-0.906977	YMR210W	0.50503	YOL098C	-0.477216	YDR014W	0.279781
YMR110C	0.682274	YGL100W	0.00128058	YDL226C	-0.248314	YDR015C	-1.00607
YNR069C	-1.53601	YPR145C-A	2.83249	YDR170C	0.0378404	YDR016C	-0.675053
YLR075W	-0.369605	YDR361C	-0.618338	YNL309W	0.270836	YDR017C	-0.0367858
YLR141W	-0.713159	YPL270W	-0.405177	YPL172C	0.511251	YDR018C	1.80393
YOR188W	-0.593411	YKR052C	-0.185363	YCL040W	1.76728	YDR019C	0.797084
YKL028W	-0.497336	YIL019W	-0.731855	YLR084C	-0.584797	YDR020C	-0.449972
YKL033W	-0.697131	YLL031C	-0.149464	YGR223C	0.101413	YDR021W	0.220449
YCR026C	0.494435	YPR107C	0.647391	YBR251W	0.314498	YDR022C	0.00879647
YPR021C	-0.630185	YHR077C	-0.369851	YLR049C	-0.0143469	YDR023W	-0.0220619
YMR124W	0.640707	YDR510W	-0.888303	YER032W	0.55198	YDR024W	0.0911966
YOL107W	0.638734	YKL106W	-0.211493	YMR190C	0.130059	YDR025W	-0.0797105
YKL015W	-0.539121	YLR023C	0.457057	YNL125C	-0.0454539	YDR025W	-0.486295
YGL012W	-0.44694	YMR205C	-0.784466	YBL098W	-1.2539	YDR026C	-0.129153
YPL279C	-0.6575	YKL152C	-0.851944	YLR283W	0.222341	YDR027C	-0.102341
YNL280C	-0.489854	YOL057W	0.114543	YNR051C	0.619217	YDR028C	0.350536
YHR199C	-0.547112	YBR238C	0.205505	YER176W	-0.251064	YDR029W	-0.0719564
YPR187W	-0.448305	YGR021W	0.742759	YIL049W	0.142942	YDR030C	0.883989
YPL037C	-0.400347	YFR038W	-0.407321	YJL173C	0.332859	YDR031W	1.12209
YDL150W	-0.639629	YJL212C	-0.261536	YBR131W	-0.118512	YDR032C	0.946672
YLR003C	-0.589563	YGL026C	-0.953708	YDR004W	-0.163488	YDR033W	-0.251317
YAL058W	-0.639816	YDR151C	0.627419	YEL030W	-0.0382162	YDR034C-A	-1.23158
YOL061W	-0.473801	YHR041C	0.155264	YLR032W	-0.259415	YDR034C-D	-0.267927
YLR056W	-0.42046	YKL214C	-0.836149	YOR143C	-0.523592	YDR034C	-0.101858
YER125W	-0.378016	YLR065C	-0.928798	YPL084W	0.169133	YDR034W-B	2.86017
YLR345W	0.957727	YJL104W	-0.0661786	YPL217C	-0.616172	YDR035W	-0.316624
YDR090C	-0.625866	YDR379W	0.251129	YBR088C	-0.229346	YDR036C	0.330869
YOR034C	-0.627135	YNL208W	0.332157	YDL167C	-0.784702	YDR037W	-0.599572
YDR479C	0.675481	YBR242W	-0.34687	YLR394W	0.374229	YDR038C	-0.500894
YDR097C	0.474182	YFR045W	0.0784017	YNL253W	-0.0965881	YDR039C	-0.458892
YMR205C	-0.389115	YBL003C	-1.04513	YDL181W	0.471304	YDR040C	1.87273
YMR298W	0.461016	YGL045W	-0.0731224	YPR132W	-0.00655568	YDR041W	0.671891
YGL255W	0.822184	YGL219C	0.712523	YMR269W	0.314473	YDR042C	-0.796882
YER018C	0.630877	YOR016C	0.152301	YNL216W	-0.260025	YDR043C	0.910323
YDR511W	0.752453	YBL005W	-0.939388	YDL002C	-0.45209	YDR044W	-0.548753
YMR136W	0.801667	YGL014W	-0.311838	YGR133W	0.110616	YDR045C	-0.704298
YGR048W	0.580122	YDL028C	1.08931	YKL067W	0.105377	YDR046C	-0.558612
YGR292W	1.28023	YJL093C	0.00794132	YNL250W	0.650502	YDR047W	-0.478984
YAR031W	0.777431	YBR206W	-0.608601	YHR117W	-0.163238	YDR048C	1.75839
YIL002W-A	-0.612446	YKL127W	-0.949198	YER144C	0.143023	YDR049W	-0.0538976
YPL247C	0.726816	YDR382W	-0.687971	YJL158C	-0.0248661	YDR050C	-0.290529
YKL167C	0.785022	YFL052W	0.0977999	YMR264W	-0.326085	YDR051C	-0.0152533
YML075C	-0.657196	YHR025W	-0.533206	YGL036W	0.198029	YDR052C	0.369059
YOR116C	-0.767817	YDL047W	0.175493	YLR332W	0.211066	YDR053W	-3.41646
YOR234C	-0.430663	YMR216C	0.78853	YMR315W	0.781206	YDR054C	0.150338
YDR093W	-0.512868	YBL041W	0.215944	YNL299W	-0.630002	YDR055W	1.25664
YGR060W	-0.488345	YDR463W	0.417705	YPR116W	-0.543433	YDR056C	0.236343
YNL065W	1.29318	YJR015W	-0.260005	YOR352W	0.332636	YDR057W	0.297065
YIL087C	1.09422	YER134C	0.385742	YCR063W	0.909323	YDR058C	1.36594
YJR068W	-0.455421	YER079W	0.624359	YGR120C	-0.243355	YDR059C	1.3314
YNL115C	0.602487	YGL200C	-0.578526	YBR256C	-0.217618	YDR059C	-0.369031
YPR105C	-0.47003	YEL053C	-0.25857	YKL182W	0.28754	YDR060W	-0.290215
YCR028C	-0.754296	YOR191W	-0.038904	YPR054W	-1.33991	YDR061W	0.258667
YPL048W	-0.439298	YDR488C	0.454946	YML050W	0.457377	YDR062W	-0.483869
YCL010C	-0.6149	YNL021W	-0.30298	YPR178W	0.135747	YDR063W	0.381616
YBR246W	-0.492325	YKR048C	-0.127329	YGL205W	1.97682	YDR064W	-0.743834
YPR156C	0.532527	YML110C	-0.332326	YJR144W	-0.477163	YDR064W	-0.562054
YGL016W	-0.657867	YOR022C	-0.143507	YKL137W	0.709257	YDR065W	-0.371413
YNL148C	-0.926654	YMR255W	0.187633	YBR175W	-0.335139	YDR066C	0.334209
YOR018W	0.539744	YBL043W	2.3743	YEL020C	-0.0172809	YDR067C	0.412579
YDR178W	0.749231	YFL022C	-0.689769	YGR276C	-0.723432	YDR068W	0.833342
YJL139C	-0.754391	YOR049C	-0.0683043	YGL257C	-0.348778	YDR069C	0.329514
YPL254W	-0.509517	YLL049W	-2.32179	YLR107W	-0.0818781	YDR070C	2.67615
YJR002W	-0.697463	YOL110W	-0.507708	YNL208W	0.891415	YDR071C	0.139868
YNR034W	0.674448	YJL016W	1.14396	YPR154W	1.09143	YDR072C	-0.094441
YLR191W	0.569592	YJL154C	0.0253358	YPL242C	0.172447	YDR073W	-0.584965
YIL077C	0.79431	YER094C	0.120977	YER127W	-0.664474	YDR074W	0.894092
YLR065C	-0.532596	YMR028W	0.445684	YJL101C	-0.731459	YDR075W	0.129567
YDR174W	-0.405518	YOR174W	-0.411984	YPL213W	-0.0255662	YDR076W	-0.49464
YBR176W	-0.680032	YPL213W	0.539217	YGL059W	0.376006	YDR077W	1.94685
YPL213W	0.643562	YMR271C	1.92749	YHR018C	-0.984823	YDR078C	-0.357289
YJL020C	0.719456	YBR145W	-1.21079	YER087W	0.192032	YDR079C-A	-0.438101
YPL117C	-0.403599	YNR037C	0.046674	YDL220C	0.0896735	YDR079W	0.678186
YMR079W	-0.368314	YCR051W	-0.711424	YDR036C	0.240982	YDR080W	0.679884
YIL022W	-0.432313	YDR310C	0.133835	YEL001C	-0.403536	YDR081C	-0.006556
YMR177W	-0.786574	YBR133C	-0.514346	YEL007W	0.266191	YDR082W	-0.359266
YBR242W	-0.655322	YER044C	-0.943498	YEL031W	-0.294432	YDR083W	0.144749
YHR077C	-0.518342	YJL144W	1.75783	YGL068W	0.40612	YDR084C	-0.246856
YJR051W	-0.478783	YMR268C	0.896049	YJR048W	0.285871	YDR085C	0.898552
YEL030W	-1.01925	YOR096W	-0.982915	YKR072C	0.0229832	YDR086C	-0.357389
YOL108C	0.701985	YLR281C	1.97164	YPL143W	-0.597841	YDR087C	0.352718
YOR243C	-0.589603	YPL050C	-0.36152	YPL012W	-0.691512	YDR088C	0.391404
YHR007C	-0.620162	YLR045C	-0.0225597	YPL169C	-0.35007	YDR089W	0.506671
YPL019C	-0.405093	YHL030W	-0.219111	YJL081C	-0.163775	YDR090C	-0.715536
YPL160W	-0.563935	YOR256C	0.0210466	YOR064C	0.0882618	YDR091C	-0.213551
YGR130C	0.832572	YDR233C	-0.85405	YOR109W	0.193998	YDR092W	0.350751
YDR281C	-0.822718	YBR225W	1.11048	YCR019W	0.0656521	YDR092W	-1.32928
YNL037C	0.409769	YLR285C-A	1.30212	YML119W	0.785243	YDR093W	-0.61059
YER047C	0.596904	YDL063C	-0.0713594	YDR466W	0.299492	YDR094W	-1.25347
YGR155W	-0.380239	YDR281C	-2.9102	YNR014W	0.969829	YDR095C	-1.32232
YDR234W	-0.736694	YIL077C	0.77009	YOR140W	0.593373	YDR096W	0.454547
YGL256W	-0.830616	YOL087C	0.298551	YDL045C	0.335496	YDR097C	0.69234
YDL093W	-0.578522	YGL164C	0.201536	YBR084W	-0.995926	YDR098C-B	-1.6507
YML046W	-0.539638	YNL084C	-0.516486	YOR344C	-0.256061	YDR098C	0.185481
YGR118W	-0.332445	YIL024C	1.07971	YOR283W	-0.52739	YDR099W	0.157555
YGR028W	0.573414	YLL020C	1.08346	YLR173W	0.509372	YDR099W	0.163021
YBR042C	-0.69381	YJR068W	-0.490182	YNR067C	0.49284	YDR100W	1.04591
YOL049W	-0.416093	YIL036W	0.446316	YJR109C	-0.0521902	YDR101C	-0.375639
YHR070W	-0.751776	YHR002W	0.893944	YLR087C	0.442068	YDR102C	-2.01053
YMR108W	-0.52597	YJR122W	-0.678456	YOR285W	0.636147	YDR103W	0.0947365
YKL106W	-0.585947	YDL092W	0.234759	YML115C	-0.461722	YDR104C	0.410617
YNL293W	0.628316	YBR194W	0.713441	YER090W	-0.463151	YDR105C	-0.052595
YGL104C	0.748704	YFL056C	0.583154	YOL044W	-0.226468	YDR106W	0.63551
YCR023C	-0.53926	YOL086C	-0.900217	YPR020W	-0.114317	YDR107C	0.807772
YOR372C	0.490424	YJL019W	-0.798243	YBR220C	-0.547151	YDR108W	0.174847
YPR107C	0.680526	YLR049C	0.87736	YPL154C	0.965711	YDR109C	-0.104882
YDR107C	0.709574	YDL145C	-0.371319	YIL022W	-0.144679	YDR110W	0.160417
YER186C	-0.703648	YIL033C	0.151031	YLR162W	2.2335	YDR111C	-0.301965
YLL010C	0.548283	YGR276C	-0.699013	YDR520C	-0.175773	YDR112W	1.67542
YNR027W	-0.694475	YKR039W	-0.999445	YBR037C	0.47383	YDR113C	1.00214
YGR258C	0.618191	YBR060C	-0.563316	YIR019C	0.897849	YDR114C	-2.45468
YMR040W	1.15311	YBR035C	-0.140698	YNR021W	-0.323699	YDR115W	0.480522
YGL238W	-0.414485	YMR068W	1.49035	YKR066C	0.0958674	YDR116C	0.656988
YOL014W	-1.24078	YMR003W	-0.0735039	YFR016C	0.666877	YDR117C	0.346728
YLR242C	-1.03088	YKL218C	0.252472	YLR393W	0.235231	YDR118W-A	0.225869
YPL211W	-0.565267	YMR120C	-0.411781	YGL076C	0.30169	YDR118W	0.417754
YCR024C-B	-0.536563	YIL110W	0.151531	YPL175W	-0.0885312	YDR119W-A	2.54026
YOL028C	-0.741764	YDR138W	-0.499837	YPL176C	0.0238954	YDR119W	0.0415518
YLR094C	0.505774	YJL143W	-0.144451	YBL099W	0.278613	YDR120C	-0.429417
YOR066W	0.522583	YBR227C	-0.22112	YIL039W	-0.468261	YDR121W	0.517865
YDR161W	-0.563525	YIL087C	1.28183	YDL031W	-0.131192	YDR122W	0.881033
YMR175W	2.54394	YHR165C	0.226793	YKL187C	0.176623	YDR123C	-0.224294
YLR148W	0.451958	YBR271W	-0.480761	YDL224C	0.702324	YDR124W	0.0239061
YER146W	-0.533518	YKL190W	-0.885692	YMR097C	-0.090668	YDR125C	0.0277816
YHR135C	-0.37108	YDR086C	-1.28251	YHR019C	-0.650882	YDR126W	0.0964782
YPR128C	-0.473778	YDL194W	0.881367	YMR221C	-0.193612	YDR127W	-0.626637
YDL195W	-0.42244	YDR358W	0.998043	YER005W	-0.0876601	YDR128W	-0.55683
YBR133C	-0.515938	YPL225W	0.450933	YGR280C	-0.263738	YDR129C	0.422774
YCR073C	0.714974	YIL097W	1.3342	YBR254C	-0.215903	YDR129C	-0.12218
YNR066C	0.635536	YDL198C	-0.850733	YDR381W	-0.620608	YDR130C	0.536493
YOL092W	-0.617959	YLR454W	0.0952565	YIR015W	0.249068	YDR131C	0.277277
YOR294W	-0.601106	YBR183W	0.742609	YDL133W	-0.0684002	YDR132C	-0.0784596
YDR513W	0.77235	YNR075W	0.18126	YJR122W	0.410915	YDR133C	0.16683
YGR109C	0.704608	YOR367W	-1.07155	YLR179C	-0.594219	YDR134C	0.369549
YPL004C	0.731016	YFL031W	-0.043908	YEL066W	0.506717	YDR135C	-0.650973
YGL062W	0.432031	YOL049W	-0.191808	YDR160W	0.0157404	YDR136C	-1.26211
YOL080C	-0.668875	YDR217C	-0.304414	YBL039W-B	0.206163	YDR137W	0.151318
YGR187C	-0.59469	YPL095C	0.0443605	YPL116W	0.448586	YDR138W	-0.47272
YHR177W	-0.890433	YLR436C	0.859184	YIL149C	0.445515	YDR139C	-0.392465
YOL071W	0.780151	YOR307C	0.177623	YKL181W	-0.984538	YDR139C	-0.19118
YOR313C	-1.14244	YPL175W	0.129819	YJR012C	0.246461	YDR140W	-0.520888
YBR009C	0.378966	YKL167C	0.750884	YML049C	-0.181528	YDR141C	0.101381
YML096W	-0.70341	YKR053C	-0.71887	YER156C	-0.390752	YDR142C	-0.212423
YER050C	0.639863	YNL003C	-0.328025	YHR149C	-0.329415	YDR143C	-0.294274
YEL046C	-0.554993	YHL025W	0.886819	YPR185W	0.609833	YDR144C	-1.1725
YCR047C	-0.673858	YIL142W	-0.264617	YPR017C	-0.133926	YDR145W	0.277587
YER175C	0.662703	YCR047C	-0.0319069	YBL091C-A	0.527629	YDR146C	0.95648
YLR284C	1.0404	YJR094W-A	-0.872153	YLR414C	0.17503	YDR147W	0.336254
YIL113W	1.57471	YDL215C	-0.251926	YNR057C	-0.19976	YDR148C	0.587333
YPL047W	-0.804245	YJL057C	1.09742	YEL050C	-0.0866977	YDR149C	1.15383
YMR181C	1.02418	YPL079W	-0.983421	YCR076C	-0.108255	YDR150W	0.143267
YKL048C	0.609911	YAL029C	0.047603	YOR152C	1.21835	YDR151C	0.654634
YER136W	-0.352854	YBL067C	-0.406503	YDR123C	-0.154527	YDR152W	0.374402
YOR021C	-0.419451	YNL307C	-0.16478	YPL092W	-0.663298	YDR153C	0.494307
YER038C	-0.928683	YOL059W	-0.119496	YEL024W	0.228515	YDR154C	-0.912962
YMR180C	0.756311	YFL021W	0.365198	YGR101W	-0.295508	YDR155C	-0.808677
YGR173W	-0.415841	YDR257C	0.0814535	YDL241W	-0.727858	YDR156W	-0.039842
YNR032C-A	-0.684731	YMR038C	-0.592376	YHR207C	-0.574276	YDR157W	0.16982
YNL175C	-0.540801	YGR117C	-0.225211	YIL047C	-0.164475	YDR158W	-1.15966
YER043C	-0.352297	YOL060C	-0.0520333	YGR170W	-0.0534592	YDR159W	-0.000725419
YNL046W	0.641206	YML013W	-0.183524	YKL197C	0.213888	YDR160W	-0.542087
YNL154C	-0.346941	YNL291C	-0.386104	YGL223C	0.0238158	YDR161W	-0.245965
YDL143W	-0.403274	YHL010C	-0.151095	YDR492W	-0.394026	YDR162C	0.514909
YDR435C	0.602641	YLL050C	-0.7896	YOR280C	0.0248264	YDR163W	1.28801
YDR009W	0.99343	YCL055W	0.826712	YPL265W	-0.126482	YDR164C	-0.205742
YHR167W	0.56698	YKL089W	0.223546	YMR217W	-1.23652	YDR165W	-0.27968
YBR258C	0.824573	YJR031C	-0.413163	YPL106C	-0.563844	YDR166C	0.31832
YNL038W	-0.723464	YGL145W	0.189373	YBR165W	-0.0166975	YDR167W	0.466047
YFL039C	-0.327666	YBR057C	0.832088	YBR262C	0.598951	YDR168W	0.212014
YHR149C	-0.598574	YNL144C	0.91726	YFL034C-A	-0.432701	YDR169C-A	-1.61417
YMR318C	-0.365253	YDR009W	-0.782043	YPR070W	-0.14928	YDR169C	0.559853
YLR344W	-0.41633	YHR051W	0.562071	YER119C	0.450986	YDR170C	-0.126769
YHR002W	0.779698	YNL022C	0.180925	YHR067W	0.277798	YDR170W-A	-0.779164
YGL041W-A	0.614846	YER105C	-0.127152	YLR227C	-0.208508	YDR171W	1.31369
YER007C-A	-0.443229	YLR429W	-0.517328	YLR284C	0.402771	YDR172W	0.166437
YLR105C	-0.6477	YDR316W	0.734674	YER031C	-0.0576616	YDR173C	0.0674117
YDR346C	-0.463009	YPR198W	-0.474992	YGR271W	-0.175241	YDR174W	-0.272618
YIL055C	0.812921	YGL255W	0.55632	YBL113C	2.63014	YDR175C	0.640953
YNL157W	0.607218	YGR105W	-0.558867	YAL064W-B	-0.139302	YDR176W	0.301575
YKL026C	1.57746	YKR095W	-0.0200291	YGR209C	-0.0811889	YDR177W	0.0804931
YOR079C	0.536325	YNL110C	-0.211972	YHR051W	0.0779579	YDR178W	0.802336
YHR148W	-0.581661	YPL089C	0.82422	YMR302C	0.251726	YDR179C	0.828849
YLR114C	-0.468468	YHR064C	-1.14284	YFL036W	0.627214	YDR179W-A	-0.0821918
YGL169W	-0.616347	YDL121C	-0.0853185	YPL110C	0.498979	YDR180W	-0.482134
YLR383W	-0.603922	YKL166C	-0.59427	YER006W	-0.727893	YDR181C	0.373462
YGL114W	-0.53462	YKL101W	0.29669	YNL094W	0.0970427	YDR182W-A	-0.435819
YBL038W	0.595958	YOR262W	0.00984281	YLR210W	-0.205941	YDR182W	0.207
YDR483W	-0.432494	YLR249W	-0.912692	YIL098C	0.781613	YDR183C-A	-0.155495
YDR475C	0.541624	YPR106W	0.484955	YNL331C	0.131678	YDR183W	0.207561
YJL038C	2.60592	YHR005C	-0.0847682	YBR152W	0.278782	YDR184C	-0.297651
YGR158C	-0.48611	YHR143W-A	-0.585666	YBR258C	0.322243	YDR185C	-0.0561633
YOR113W	0.662419	YNL085W	-0.444651	YJL127C	-0.193072	YDR186C	0.0986696
YNL325C	0.561007	YBL057C	0.269429	YJL200C	-1.46267	YDR187C	-0.617463
YOR100C	1.9864	YDR428C	-0.186165	YKL050C	0.15619	YDR188W	-0.17949
YDR067C	0.584764	YER048W-A	-0.49203	YLR038C	0.277973	YDR189W	0.205916
YOR216C	-0.436661	YGR149W	0.559237	YLR197W	-0.517684	YDR190C	0.0476402
YOR168W	-0.379802	YEL007W	0.0852249	YPR127W	-0.202763	YDR191W	1.16289
YHR033W	0.991479	YPL160W	-0.789589	YJR153W	0.0773958	YDR192C	0.301156
YFR040W	0.459063	YBR127C	-0.817263	YOR023C	0.553837	YDR193W	-0.275446
YOL090W	0.392179	YNL064C	-0.763439	YKR053C	-0.151832	YDR194C	-0.147726
YHR193C	-0.381438	YKR085C	-0.0467291	YLR190W	0.340872	YDR194W-A	NA
YOR386W	0.793835	YJR085C	0.679865	YDL004W	0.051672	YDR195W	0.187811
YAR028W	0.632762	YOR149C	-0.126389	YMR107W	1.49263	YDR196C	0.160619
YGR093W	-0.580759	YPR158W	0.874267	YAL034W-A	-0.00855633	YDR197W	0.375864
YPR026W	0.796385	YER141W	0.463995	YCR028C-A	0.0571828	YDR198C	-0.613846
YNL222W	0.529379	YGR023W	1.29533	YGL254W	0.524707	YDR199W	1.25997
YML062C	0.503372	YKL171W	0.522673	YOL091W	0.949833	YDR200C	0.213204
YNL256W	-0.619327	YJL193W	-0.60207	YGL050W	-0.648157	YDR201W	0.294834
YML050W	0.840213	YJR010C-A	0.920355	YHL009W-B	2.15252	YDR202C	0.313006
YJL148W	-0.602583	YKL080W	-0.732884	YNL154C	-0.134164	YDR203W	-0.441814
YKL032C	-0.394038	YDR191W	0.194706	YPR156C	0.62797	YDR204W	0.448542
YMR076C	0.403205	YGR263C	0.149607	YDL111C	-0.341312	YDR205W	0.0664804
YPL271W	0.600169	YBR091C	0.757349	YJR116W	-0.416266	YDR206W	-0.90307
YMR295C	0.467438	YEL032W	-0.334588	YEL025C	-0.0972857	YDR207C	0.122909
YIR024C	0.675578	YHR038W	2.07124	YGL201C	-0.0873514	YDR208W	0.458262
YEL051W	-0.363616	YGR081C	0.54576	YHL019C	0.0487876	YDR209C	-1.91856
YMR211W	-0.59663	YAR003W	-0.799546	YDR377W	0.141002	YDR210C-D	-2.85621
YAL014C	-0.531355	YKR065C	0.183123	YGR003W	-0.146109	YDR210W-B	-0.63437
YFR003C	0.735851	YHR119W	0.513899	YLL010C	-0.112361	YDR210W	-0.249824
YHR144C	-0.615792	YIR034C	-0.320436	YEL055C	-0.395678	YDR211W	-0.0952189
YLL013C	0.382319	YDR352W	-0.350589	YIR001C	0.218636	YDR212W	-0.0157287
YMR206W	2.64596	YIR019C	-0.235567	YBR272C	-0.293788	YDR213W	0.458358
YKL124W	0.644261	YKL023W	0.62413	YFL059W	0.786225	YDR214W	-0.13463
YJL014W	-0.426483	YFL013C	0.218418	YHR027C	-0.564655	YDR215C	2.80149
YGR245C	-0.773178	YDR085C	1.8013	YKL215C	-0.0268978	YDR216W	2.47262
YPL237W	-0.402406	YGR274C	0.119598	YMR268C	-0.245443	YDR217C	-0.171132
YDR488C	-0.620123	YJR127C	0.551183	YOL005C	0.513505	YDR218C	1.43862
YLL041C	0.582529	YBR003W	-0.289412	YOR192C-B	2.30685	YDR219C	0.499402
YPL176C	0.389968	YHR208W	-0.352146	YJL056C	0.31503	YDR220C	-0.751343
YFR004W	0.414569	YJL146W	0.48882	YIL142W	-0.44557	YDR221W	-0.271122
YLR154C	-0.72782	YAL031C	-0.502244	YPL108W	-0.309725	YDR222W	-0.531757
YKR081C	-0.578843	YHR206W	-0.265791	YDL206W	0.146101	YDR223W	0.369407
YGL008C	-0.375465	YJL148W	-0.719063	YIR011C	0.333167	YDR224C	0.357743
YOL109W	0.413116	YGR200C	-0.0745634	YPL127C	0.406906	YDR225W	0.152914
YJL068C	0.567683	YML117W	0.644353	YJL063C	0.981533	YDR226W	-0.880765
YHR147C	0.573204	YLR166C	0.841964	YNL115C	0.659061	YDR227W	0.261235
YIL023C	0.450817	YBR155W	-0.655388	YBR185C	0.566416	YDR228C	0.071397
YPR068C	-0.884778	YER112W	0.11137	YDR009W	1.41699	YDR229W	0.828472
YBR147W	1.27227	YDR438W	0.328768	YDR345C	-0.00331497	YDR230W	1.60485
YDL025C	0.572691	YBR142W	-0.332382	YPL236C	0.150393	YDR231C	0.85301
YLR371W	0.382212	YKL196C	-0.526604	YDL013W	-0.133937	YDR232W	-0.799932
YPR124W	-0.64822	YOR093C	-0.0260599	YGR108W	0.710896	YDR233C	-0.5082
YDR004W	-0.642804	YOR040W	-0.533349	YJR083C	0.372646	YDR234W	-0.848333
YLR109W	-0.783867	YKR037C	0.417283	YPL207W	-0.743986	YDR235W	-0.155239
YGL200C	-0.354117	YER062C	0.210967	YBR145W	-0.514834	YDR236C	-0.397173
YJR109C	-0.534067	YBL066C	0.795772	YDR510W	0.148876	YDR237W	0.391769
YIL128W	-0.480052	YFR032C-A	-0.881362	YJL091C	-0.0244376	YDR238C	0.166157
YPL221W	0.412135	YFR036W	0.0299965	YLR118C	0.458616	YDR239C	0.0796426
YJL164C	0.837573	YBR179C	0.469168	YNL158W	0.19174	YDR240C	0.382995
YJR056C	0.583311	YPL199C	0.357809	YKR074W	-0.0284709	YDR241W	-0.877665
YLR177W	0.969048	YIL045W	0.861061	YLR139C	0.642157	YDR242W	1.15109
YMR270C	-0.700243	YIL067C	-0.376495	YGR007W	-0.110325	YDR243C	-0.096624
YLR185W	-0.366767	YGL140C	0.22699	YGR012W	-0.00151391	YDR244W	0.537931
YFL028C	-0.462865	YNL081C	0.702403	YJR034W	1.04953	YDR245W	-0.289596
YBR194W	0.707677	YHR104W	0.423438	YMR266W	-0.862872	YDR246W-A	0.528643
YOR202W	-0.886232	YPR128C	-0.321113	YMR314W	-0.266761	YDR246W	0.724789
YNL159C	0.543037	YJL157C	0.136491	YDR059C	0.751519	YDR247W	0.856108
YIR007W	0.665632	YIL153W	-0.185279	YEL012W	0.546528	YDR248C	0.0883301
YKL133C	1.24665	YLR105C	-0.622624	YNL219C	-0.113731	YDR249C	-0.233843
YMR031C	0.73266	YKR003W	-0.23931	YDR244W	0.00226255	YDR250C	-0.0697002
YNL061W	-0.614215	YJL014W	-0.336004	YMR060C	0.457826	YDR251W	0.19882
YAL019W	-0.512936	YPR191W	-0.402739	YPL076W	-0.0600815	YDR252W	0.657436
YER059W	0.536674	YGL231C	0.415315	YAL013W	-0.111968	YDR253C	-0.56468
YDR089W	0.46137	YJR113C	0.220675	YDR171W	0.846589	YDR254W	-0.0283493
YGL224C	-0.533287	YPR048W	0.0869102	YKL165C	0.0439197	YDR255C	0.63422
YOR382W	1.95205	YDR062W	-0.403732	YDR213W	-0.347381	YDR256C	-0.547278
YPL210C	-0.360455	YBR203W	0.44942	YOR212W	-0.791725	YDR257C	-0.399412
YKR038C	-0.414731	YJR116W	-0.949763	YLR168C	0.298302	YDR258C	1.52002
YMR024W	0.430763	YOR154W	0.17554	YMR042W	-0.300951	YDR259C	0.213913
YER115C	-0.963905	YBR053C	0.666495	YEL063C	0.140706	YDR260C	0.299585
YDR079W	0.65804	YDL216C	0.206313	YGR024C	-0.196195	YDR261C-D	-1.22646
YNL252C	0.429073	YLR150W	-1.00803	YKL027W	-0.650912	YDR261C	-0.517587
YPL029W	-0.511844	YDL089W	-0.736777	YLR430W	-0.0904687	YDR261W-B	-0.819291
YLR274W	0.379249	YDR208W	0.479731	YOR181W	0.620556	YDR262W	0.0827797
YHR107C	-0.368599	YHR147C	0.328041	YML099C	-0.522639	YDR263C	0.119649
YEL027W	-0.390031	YLR090W	0.107534	YLR319C	0.0104612	YDR264C	-0.280317
YPR034W	-0.382046	YIL006W	0.426305	YKL016C	-0.0772883	YDR265W	0.106655
YER118C	-0.460981	YDR378C	-0.0785351	YDR035W	-0.188055	YDR266C	0.183907
YKR036C	-0.658929	YLL015W	-0.0104639	YNL126W	0.00915951	YDR267C	-0.192554
YER164W	-0.39087	YHL027W	0.668212	YCR051W	-0.442301	YDR268W	0.0698955
YDL095W	-0.423409	YOL032W	-0.595566	YDR150W	0.306173	YDR269C	-1.4177
YOR236W	-0.572164	YBR070C	-0.236116	YDR353W	-0.655146	YDR270W	0.643913
YNR012W	-0.731529	YML059C	0.348105	YGL025C	0.105046	YDR271C	-1.80252
YDR146C	0.437597	YGL094C	0.272676	YMR173W	0.30902	YDR272W	0.725041
YER088C	0.43073	YHR027C	-0.326554	YPL226W	-0.622801	YDR273W	-0.0979495
YGL202W	-0.334247	YER149C	-0.446047	YJL103C	0.663666	YDR274C	-0.122154
YCR030C	0.428038	YNL049C	-0.738236	YLL011W	-0.604479	YDR275W	0.13923
YBL036C	-0.377107	YKR102W	0.772212	YDL040C	-0.153307	YDR276C	-0.0149076
YKL216W	-0.408237	YBR188C	-0.19781	YER186C	-0.389975	YDR277C	2.62682
YDR245W	-0.405838	YMR071C	-0.10864	YER019W	0.0294808	YDR278C	-1.78366
YJR007W	-0.41316	YER114C	-0.422243	YOR167C	-0.919421	YDR279W	-0.542538
YKL045W	0.426472	YLL028W	-0.621248	YLR422W	0.0729772	YDR280W	0.182914
YPL049C	-0.420701	YGR213C	3.84015	YER064C	0.103247	YDR281C	-0.275803
YNL003C	-0.597	YBR255W	1.32834	YJL076W	-0.358798	YDR282C	0.0417603
YBR255W	0.531195	YOL124C	-0.392874	YHR136C	1.24115	YDR283C	0.286877
YBR142W	-0.642191	YBL028C	0.186382	YDR041W	0.659614	YDR284C	0.38451
YDL098C	-0.783928	YJL151C	0.747842	YGR239C	0.527174	YDR285W	-0.205005
YDR262W	0.449486	YDR349C	-0.37507	YOR321W	-0.708527	YDR286C	0.286673
YDR140W	-0.561285	YNR029C	-0.408664	YPL222W	1.16407	YDR287W	0.654327
YGL250W	0.965592	YDR372C	-0.450937	YBL050W	-0.145437	YDR288W	-0.0735149
YBL008W	-0.468228	YGL002W	-0.455257	YJL034W	-0.743499	YDR289C	0.908799
YER001W	-0.497426	YJR006W	-0.390608	YLR375W	0.228432	YDR290W	NA
YOR291W	-0.462491	YPR005C	-0.209208	YDR084C	-0.082696	YDR291W	-0.280057
YDL189W	-0.442844	YLR348C	-0.109833	YDR201W	-0.232435	YDR292C	-0.16606
YKL141W	0.533716	YAL002W	0.0956143	YGL017W	-0.503775	YDR293C	-0.113871
YLR083C	-0.503816	YLR170C	-0.0961695	YPL204W	0.308371	YDR294C	-0.0939061
YOR091W	-0.564625	YDR336W	-0.091333	YGR195W	-0.390871	YDR295C	0.919738
YOR352W	0.732534	YNR028W	-0.546517	YMR193W	0.679725	YDR296W	0.894141
YOL029C	-0.892376	YOR171C	0.0757612	YEL067C	0.067758	YDR297W	-0.303078
YJL106W	0.936993	YMR281W	-0.184736	YDR127W	-0.0491331	YDR298C	0.312138
YBR157C	0.747889	YHR066W	-0.178083	YIL137C	-0.173243	YDR299W	0.709011
YOR171C	-0.447188	YOR048C	-0.23402	YJL016W	0.337164	YDR300C	-0.00839424
YPR110C	-0.530028	YHR182W	-0.534806	YBL043W	1.60411	YDR301W	-0.288408
YMR277W	-0.555965	YNL054W-B	-0.147326	YDR216W	0.917188	YDR302W	0.0803158
YCR065W	0.486746	YLL010C	0.0365682	YKL087C	1.0573	YDR303C	0.00907278
YPL179W	0.39494	YEL052W	0.184687	YNR046W	0.0933292	YDR304C	0.158941
YOL087C	0.473034	YJR118C	-0.54023	YOL030W	0.192115	YDR305C	0.537333
YJR039W	0.559505	YDR492W	0.254131	YOR084W	-0.235102	YDR305C	-0.0672068
YGR095C	-0.466043	YJR057W	0.237936	YOR204W	-0.808	YDR306C	0.343494
YPL146C	-0.512452	YMR043W	-0.561426	YDL185W	-0.145376	YDR307W	0.276983
YBL052C	-0.636872	YLL034C	0.023874	YDR032C	0.905714	YDR308C	0.430265
YKL171W	0.610555	YLR083C	-0.421849	YJL059W	0.0982382	YDR309C	1.33645
YPL157W	-0.567374	YNL261W	-0.265615	YMR022W	0.157909	YDR310C	-0.0448496
YOR155C	0.534264	YPR116W	-1.57787	YPL048W	0.295522	YDR311W	0.165169
YHR041C	-0.514055	YIL056W	-0.520923	YFL005W	-0.0605229	YDR312W	0.226032
YJR122W	-0.584764	YDR524C-B	-0.00468235	YDR180W	-0.239086	YDR313C	0.250869
YBL071W-A	-0.581042	YGR076C	0.597896	YOL138C	0.0716877	YDR314C	0.0245261
YFL007W	-0.529216	YKL151C	1.31705	YDR394W	-0.31508	YDR315C	0.25494
YLR312W-A	0.452337	YCR057C	0.190101	YLR234W	-0.042407	YDR316W-B	-4.32414
YPL113C	0.980064	YGR127W	0.794337	YDL131W	-0.255167	YDR316W	0.897742
YGL172W	-0.405885	YNL183C	0.987246	YOL077W-A	0.639144	YDR317W	-0.856178
YLL062C	-0.601107	YBR276C	-0.344751	YER079W	1.49067	YDR318W	0.722644
YKL212W	-0.315356	YNL177C	0.302883	YDL093W	-0.545968	YDR318W	-3.45711
YNL014W	0.77467	YJR132W	-0.0800494	YNL163C	-0.454738	YDR319C	0.133743
YER041W	-0.756107	YPL127C	-0.0666194	YOL149W	0.103842	YDR320C-A	-0.0196169
YPR181C	-0.388452	YFR027W	-0.233188	YMR279C	-0.0469728	YDR320C	0.720205
YBL090W	0.613849	YGR233C	0.698779	YHR192W	0.212687	YDR320W-B	-0.00132661
YOR177C	1.06271	YHR019C	-1.0584	YLR367W	-0.0294051	YDR321W	-0.921061
YIL007C	0.635015	YAL040C	1.07375	YPL089C	0.804809	YDR322C-A	0.282526
YOR355W	-0.456656	YMR185W	0.39231	YPR089W	0.0478744	YDR322W	0.533484
YPL060W	0.674154	YGL119W	-0.169557	YHR166C	-0.101161	YDR323C	0.14747
YGR174W-A	2.42557	YDL139C	0.174534	YEL068C	-0.153777	YDR324C	-0.310066
YDR160W	-0.590137	YHR149C	-0.488797	YBL102W	0.214364	YDR325W	0.233435
YMR259C	-0.708799	YGR264C	-0.793109	YBL061C	0.122284	YDR326C	-0.215937
YGL161C	0.455776	YKL128C	-0.545093	YBR195C	-0.296515	YDR327W	-2.1453
YBR026C	0.598451	YNL004W	0.567981	YDR408C	0.175912	YDR328C	0.204291
YDL216C	0.758198	YOL055C	0.035853	YDR464W	0.18654	YDR329C	0.321156
YBR060C	-0.496239	YKR055W	0.137057	YGL023C	0.136189	YDR330W	0.101339
YJL191W	-0.332569	YHL032C	0.038805	YNL310C	0.548976	YDR331W	0.237544
YNL225C	0.53076	YBR138C	0.574309	YOL122C	-0.110556	YDR332W	-0.842163
YFR039C	-0.441914	YER132C	-0.0683452	YBL068W	-0.869239	YDR333C	0.00599588
YDL014W	-0.429869	YDL192W	-0.838473	YIL147C	-0.0679973	YDR334W	-0.262237
YKR070W	-0.469072	YBR076C-A	0.525683	YNL255C	-0.175017	YDR335W	-0.161021
YLR008C	-0.430537	YGL019W	-0.189134	YDR323C	-0.0801833	YDR336W	-0.938039
YNL024C-A	-0.482523	YJL091C	-0.102812	YPL129W	-0.453435	YDR337W	0.811522
YIL062C	0.553413	YBR150C	1.32317	YPL246C	-0.215901	YDR338C	0.618101
YBL068W	-0.398771	YLR283W	0.237853	YLL038C	0.156024	YDR339C	0.559088
YPL015C	-0.436579	YDL005C	0.312601	YNL084C	0.0230727	YDR340W	-2.0905
YML008C	-0.292881	YDL229W	-1.06164	YKL084W	0.0148792	YDR341C	-0.573436
YPL253C	0.556034	YHR099W	-0.13196	YNL073W	0.646713	YDR342C	2.56349
YPL094C	-0.363366	YHR061C	0.475208	YIL157C	0.634482	YDR343C	3.10843
YBL039C	-0.599334	YIL014C-A	-1.95162	YER170W	0.40755	YDR344C	-0.337232
YKL162C	1.00859	YKL207W	-0.215509	YNL241C	0.220967	YDR345C	-1.49116
YER009W	-0.301426	YKR011C	0.135609	YDR405W	0.97498	YDR346C	-0.259172
YGL105W	-0.345545	YPR082C	-0.937314	YPR047W	0.664175	YDR347W	-0.0596905
YLL027W	0.490604	YPL137C	0.000226971	YLR265C	-0.0738847	YDR348C	-0.180503
YJL031C	0.60611	YOR296W	0.00458799	YJL191W	-0.143112	YDR349C	-0.541636
YOR115C	-0.462196	YKR084C	-0.297422	YMR091C	-0.451129	YDR350C	-0.225733
YDL057W	0.664336	YPL159C	0.455557	YMR300C	-0.163248	YDR351W	0.293984
YLR452C	-0.626329	YBL059W	-0.143834	YGL224C	0.0108509	YDR352W	-0.65773
YOL062C	-0.385587	YPR094W	0.65132	YBL009W	-0.304258	YDR353W	-0.144318
YNR017W	-0.418375	YPR124W	-0.314969	YKL196C	-0.36764	YDR354C-A	NA
YKL205W	-0.561668	YCL061C	-0.264938	YOL105C	0.0871338	YDR354W	-0.47763
YKL198C	-0.553416	YNR064C	2.04255	YDL053C	0.698714	YDR355C	Inf
YOR143C	-0.486724	YOL098C	-0.632772	YBR063C	0.0309508	YDR356W	0.633948
YOL164W	-0.845414	YCR079W	0.369731	YBR289W	0.453416	YDR357C	0.383475
YOR321W	-0.430383	YKL026C	1.41392	YLR044C	0.366769	YDR358W	1.01596
YBL009W	-0.432513	YGL220W	-0.569269	YAL032C	-0.0460072	YDR359C	0.565795
YKL016C	0.516262	YLR207W	-0.266193	YHR137W	-0.46165	YDR360W	-1.4223
YNL027W	0.51534	YFR013W	-0.509965	YDR219C	0.290556	YDR361C	-0.370633
YPR164W	-0.545358	YDL040C	-0.260203	YJR093C	0.0397494	YDR362C	0.0404372
YOR250C	0.414355	YPL162C	0.0854573	YPL256C	-0.146828	YDR363W-A	0.42924
YOL045W	0.496794	YER154W	-0.294312	YMR180C	0.289836	YDR363W	-0.0796247
YER149C	-0.530705	YBR038W	0.288315	YLR125W	-0.133473	YDR364C	-0.350547
YML018C	-0.725178	YDR538W	-0.594625	YHR037W	0.488772	YDR365C	-0.0503068
YIL124W	0.649241	YPL194W	0.155667	YLL025W	1.26367	YDR365W-B	-2.72617
YDL248W	0.343378	YCL036W	-0.114061	YML125C	-0.831509	YDR366C	-0.324142
YLR346C	1.81127	YDR293C	0.537525	YDR320C	0.348905	YDR367W	-0.469906
YNL021W	-0.471938	YBR096W	-0.518083	YFL018C	0.20867	YDR367W	-1.39593
YGL050W	-0.527027	YMR130W	-0.619619	YGR049W	0.216568	YDR368W	0.0643183
YBR085C-A	0.694296	YIR018W	0.00154387	YLR081W	0.284843	YDR369C	-0.224751
YHR097C	0.79556	YLR420W	-0.393439	YDR432W	-0.143812	YDR370C	-0.178866
YGL077C	0.378184	YJR130C	0.569542	YGR216C	-0.290981	YDR371C-A	0.345192
YOL095C	-0.605754	YGR060W	-0.96825	YDL123W	0.349934	YDR371W	-0.076548
YBR282W	0.645998	YDR447C	-0.536094	YDR184C	-0.702853	YDR372C	-0.0501594
YDR383C	0.790882	YBR158W	0.322447	YDR200C	0.633437	YDR373W	-0.157226
YOR043W	0.402765	YPR190C	-0.127974	YDR507C	-0.221829	YDR374C	0.918455
YPL225W	0.461563	YLR238W	0.335409	YER050C	0.605955	YDR374W-A	0.0123837
YOL122C	0.515952	YGR109W-B	1.40462	YKL220C	-0.706343	YDR375C	-0.102388
YBR204C	0.509362	YKL033W	-0.655991	YNL320W	0.0922148	YDR376W	-0.0335464
YBR159W	-0.342455	YPL009C	-0.00986841	YPL180W	0.255112	YDR377W	0.240175
YHR072W	-0.46071	YDR026C	-0.208571	YOR119C	-0.50238	YDR378C	-0.215642
YDL058W	-0.434539	YNL239W	-0.718177	YJL184W	0.226307	YDR379C-A	1.48904
YFR045W	0.648588	YOR085W	-0.524906	YER054C	1.32643	YDR379W	0.297512
YJL099W	0.472619	YDL205C	0.192849	YDL057W	-0.0165956	YDR380W	0.749394
YPL248C	0.901691	YGR080W	0.165258	YBR203W	0.0168807	YDR381C-A	1.16654
YDL226C	-0.323042	YPL116W	0.996886	YPR041W	-0.671633	YDR381C-A	0.0285975
YJL052W	-0.383009	YPL111W	-0.284045	YPR158W	-0.604541	YDR381W	-0.380663
YKR067W	0.520156	YGL227W	1.0025	YOR244W	-0.267915	YDR381W	-1.32518
YOL124C	-0.700419	YLL021W	-0.366956	YBR083W	-0.0517889	YDR382W	-0.990883
YNL317W	0.460513	YCR106W	-0.520618	YBR164C	-0.426152	YDR383C	0.731787
YGR070W	0.772375	YMR200W	-0.193145	YBR293W	-0.0482896	YDR384C	-0.232923
YLR112W	-1.17732	YKR079C	-0.000697223	YHR056C	0.0314392	YDR385W	-0.88418
YLR287C-A	-0.34197	YIL115C	-0.210144	YHR161C	0.299315	YDR386W	0.0713578
YDL040C	-0.353551	YAL019W	-0.434253	YIR002C	-0.3476	YDR387C	-0.487953
YBR103W	0.443378	YPR151C	0.516637	YOL076W	-0.406	YDR388W	0.579792
YFL030W	0.989624	YOR229W	-0.238413	YLR005W	-0.20516	YDR389W	0.221202
YEL025C	-0.576317	YFR024C-A	-0.731276	YDR313C	0.260409	YDR390C	0.190506
YNL151C	-0.464461	YML112W	0.845142	YDR175C	0.642196	YDR391C	0.793246
YMR223W	-0.464157	YAL021C	0.213481	YLR350W	-0.311591	YDR392W	0.456739
YHR056C	-0.407456	YBR185C	0.18578	YJR100C	-0.041304	YDR393W	0.129287
YPL152W	0.506075	YKL065C	0.758489	YNL040W	0.489583	YDR394W	0.392721
YDL024C	1.29329	YER183C	-0.382021	YGL083W	0.0993282	YDR395W	-0.0614751
YJL070C	0.62795	YIL107C	0.731787	YBR198C	-0.0490568	YDR396W	-1.08665
YJR131W	-0.466957	YNL258C	0.442799	YJL149W	0.0400484	YDR397C	0.0918188
YBR271W	-0.628778	YER038C	-0.484167	YOR221C	0.479096	YDR397C	-0.921504
YDL117W	0.404755	YMR227C	-0.0326238	YFL014W	4.65199	YDR398W	-0.148587
YPL031C	0.488226	YNL131W	-0.458203	YLR099C	0.219514	YDR399W	-0.701462
YJL010C	-0.554979	YBR272C	0.372395	YER168C	-0.367675	YDR400W	-0.162699
YDL184C	-0.463803	YDL234C	1.46899	YGR043C	0.810717	YDR401W	-1.0099
YPR020W	0.465114	YPL157W	-0.497207	YMR257C	0.766086	YDR402C	-0.417827
YDR349C	-0.459469	YDR221W	0.12848	YLR305C	0.0934373	YDR403W	-0.485138
YDR440W	-0.55474	YMR199W	0.619988	YLR392C	0.0153191	YDR404C	-0.326907
YPL057C	0.387838	YER040W	0.621156	YIL043C	-0.714343	YDR405W	1.04701
YIL098C	0.668765	YOR112W	0.158844	YBR216C	0.123167	YDR406W-A	-0.378056
YER129W	-0.519119	YGL159W	0.250312	YKL005C	-0.0644312	YDR406W	0.505605
YMR195W	0.574712	YDR456W	0.0904493	YIR039C	2.04307	YDR407C	-0.00741528
YDR060W	-0.61189	YDR405W	0.517635	YLR383W	0.121844	YDR408C	-0.319434
YGL231C	0.416445	YMR035W	-1.25575	YNR040W	0.326239	YDR409W	0.221963
YGR179C	0.579539	YJL103C	1.10978	YFR015C	1.41056	YDR410C	-0.38059
YBR177C	0.413476	YDL127W	0.79054	YER027C	0.274156	YDR411C	0.537018
YJR017C	-0.388693	YML131W	-1.09179	YMR013C	-0.130279	YDR412W	0.106795
YDR289C	0.420181	YER069W	-0.104242	YBR194W	0.678316	YDR413C	-0.40311
YNR067C	0.360273	YBR095C	0.738483	YGL105W	-0.334245	YDR414C	-0.520159
YGL023C	-0.4642	YDR541C	-0.102713	YHR169W	-0.654495	YDR415C	0.275256
YIL125W	0.338449	YML032C	0.0448584	YLR401C	-0.803203	YDR416W	0.319085
YLR408C	1.17036	YML016C	0.659189	YER052C	-0.800391	YDR417C	0.286367
YJR003C	-0.56702	YPR147C	-0.0567243	YDR062W	-0.347237	YDR418W	-0.479774
YLR153C	-0.317752	YDL195W	-0.533336	YDL239C	0.249478	YDR419W	-0.208918
YMR308C	-0.467364	YPR140W	-0.625568	YNL048W	-0.320902	YDR420W	-0.0699573
YBR120C	0.767348	YER034W	-0.0194275	YNL092W	0.689414	YDR421W	0.140362
YBR165W	0.500345	YLR440C	0.0475011	YGL131C	-0.0179267	YDR422C	-0.0281432
YDR517W	-0.430055	YOL159C	-0.505413	YLR103C	-0.354153	YDR423C	0.686101
YDR143C	-0.442933	YMR177W	-0.968298	YMR278W	-0.0878562	YDR424C	0.1926
YEL024W	0.424581	YKL213C	-0.258388	YDR384C	-0.637004	YDR424C	-0.235963
YGR042W	-0.724657	YDR145W	0.180678	YHR214C-B	2.73256	YDR425W	0.994255
YDR217C	-0.634913	YEL048C	0.134165	YDR454C	-0.425785	YDR426C	-0.955907
YEL053C	-0.575068	YOR311C	-0.11882	YFL053W	0.773754	YDR427W	0.236548
YBR281C	-0.358954	YNL016W	-0.805896	YIL014C-A	1.35955	YDR428C	-0.994795
YHR133C	-0.355959	YLR408C	1.01387	YBR120C	0.894116	YDR429C	0.259306
YHR116W	0.806065	YBR043C	0.827393	YML061C	-0.367281	YDR430C	0.477171
YLR231C	-0.526821	YDR124W	0.307834	YNL059C	0.325622	YDR431W	0.093197
YPR101W	0.646091	YLR233C	-0.255613	YBR163W	-0.127686	YDR432W	-0.191195
YOR231W	-0.462702	YNL313C	0.510524	YBR252W	-0.416421	YDR433W	-0.429271
YBR179C	0.422325	YIL037C	3.36017	YAL062W	-0.472201	YDR434W	-0.449232
YLR392C	0.527523	YIL083C	-0.47812	YDL203C	-0.126804	YDR435C	0.40929
YIL103W	-0.437081	YER117W	-0.948264	YDR310C	0.13043	YDR436W	0.473746
YOR176W	0.429311	YOL143C	-1.01831	YMR252C	0.306124	YDR437W	-0.112606
YMR152W	0.517394	YDR424C	-0.685444	YOR250C	0.659432	YDR438W	-0.612818
YMR207C	-0.686856	YGR165W	0.69924	YIR022W	0.210542	YDR439W	-0.0970744
YER055C	-0.34115	YEL066W	0.00292793	YPL099C	0.304618	YDR440W	-0.179146
YMR229C	-0.501912	YNL327W	0.774997	YML059C	-0.146528	YDR441C	-0.680227
YNL156C	0.358637	YOL071W	0.474884	YLL058W	-0.44097	YDR442W	-0.627688
YNL292W	-0.455207	YER136W	-0.86421	YJR022W	0.178536	YDR443C	-0.188346
YKR043C	-0.301579	YLL008W	-0.265803	YJL054W	-0.307362	YDR444W	-0.201388
YLR020C	-0.597561	YNL257C	-0.122755	YKL018C-A	0.269642	YDR445C	-1.50236
YNL259C	-0.643666	YER157W	-0.00789945	YOR046C	-0.604533	YDR446W	1.75139
YER070W	0.420572	YOL042W	0.82716	YER074W	0.0705521	YDR447C	-0.199258
YGL043W	-0.346977	YHR138C	1.33108	YEL009C	-0.110794	YDR447C	-0.397337
YJR155W	0.950779	YLR044C	-0.80964	YMR303C	0.661911	YDR448W	1.63978
YDR527W	-0.617313	YGR295C	-0.114777	YBL081W	0.152963	YDR449C	0.314358
YLL014W	-0.468088	YBL042C	0.00303951	YIL127C	0.22424	YDR450W	-0.757703
YAL002W	-0.488091	YCL028W	-0.380362	YBR233W-A	-0.148285	YDR450W	-0.732944
YDR381C-A	0.810169	YKR087C	1.06705	YDL079C	0.114281	YDR451C	1.05775
YOR326W	-0.348648	YMR211W	-0.652837	YPR147C	0.23204	YDR452W	-0.0339711
YER013W	0.38316	YMR195W	0.281747	YHR120W	-0.482884	YDR453C	1.64354
YGR096W	-1.04991	YIL137C	0.0931454	YKL216W	-1.30061	YDR454C	-1.18225
YPR024W	-0.356424	YNL045W	-0.80543	YMR062C	-0.731623	YDR455C	1.28886
YPR079W	0.595329	YOL015W	0.377891	YDR060W	-0.650769	YDR456W	-0.381309
YDR257C	-0.40187	YEL025C	-0.148909	YML073C	-0.201701	YDR457W	-0.0158047
YPR054W	-3.2883	YLR106C	-0.0210439	YMR194C-B	1.33093	YDR458C	0.309191
YDL177C	-0.812031	YCR036W	-0.193743	YNL316C	-0.0835092	YDR459C	-0.608935
YHR110W	-0.446574	YCL047C	-0.543886	YOR360C	-0.196786	YDR460W	0.655192
YNL020C	0.487008	YLR181C	-0.531387	YER060W	-1.79273	YDR461C-A	1.51522
YGR201C	-0.769401	YFL047W	0.249986	YGL210W	0.173409	YDR461W	1.07804
YNL064C	-0.294437	YGR123C	-0.638064	YGR161W-C	1.04482	YDR462W	1.33173
YBL076C	-0.48103	YLR280C	2.00634	YNL277W	-1.9597	YDR463W	0.521014
YMR262W	0.564678	YKL085W	-0.858012	YOR021C	-0.676063	YDR464C-A	Inf
YCR002C	0.312363	YMR233W	0.948095	YGL178W	-0.243434	YDR464W	0.437105
YMR092C	0.396063	YGR058W	0.777076	YKR014C	0.263311	YDR465C	-0.436383
YPR013C	-0.722902	YDR067C	1.42176	YHR197W	-0.854614	YDR466W	0.0619703
YOR305W	-0.613736	YPL226W	-0.71124	YLR307W	-0.854637	YDR467C	-0.321408
YHR024C	-0.38852	YNL320W	-0.482135	YOR313C	-0.403734	YDR468C	0.384564
YGR004W	-0.556837	YMR278W	0.227919	YGL065C	-0.0441876	YDR469W	0.217477
YDR451C	0.571877	YNR015W	-0.029098	YDR064W	-0.321797	YDR470C	0.49
YNL183C	0.377913	YDL112W	-0.00615258	YDR222W	-1.29852	YDR471W	-0.187946
YPL270W	-0.353374	YIL133C	-0.693312	YML117W	0.257279	YDR471W	-0.138358
YDL089W	-0.55528	YDR367W	-0.515572	YNL091W	0.512292	YDR472W	-0.176913
YKL077W	-0.355381	YKL057C	0.139979	YPR155C	0.283105	YDR473C	0.703222
YHR032W	-0.392998	YPL252C	-0.803866	YMR109W	0.467243	YDR475C	0.368292
YEL029C	-0.604191	YJR091C	0.478359	YPL138C	0.178303	YDR476C	-0.248087
YLR097C	-0.557896	YPR022C	0.235786	YBR159W	-0.465165	YDR477W	0.411318
YLR080W	0.889536	YOR140W	-0.129293	YNR065C	0.538374	YDR478W	-0.0142429
YMR194W	-0.364183	YPL036W	-0.138539	YDL029W	-0.021699	YDR479C	0.512326
YAL020C	-0.579355	YFL016C	0.728685	YPR117W	0.115918	YDR480W	0.421089
YKL039W	0.332369	YPR102C	-0.798809	YHR058C	-0.278878	YDR481C	-0.33174
YHR086W	0.465252	YMR270C	-0.665599	YDL178W	-0.307504	YDR482C	0.228016
YML028W	-0.376398	YMR292W	-0.60177	YDR498C	-0.163382	YDR483W	-0.477195
YDR026C	-0.538188	YNL142W	-0.109593	YER183C	-0.253154	YDR484W	0.443934
YPL116W	0.451567	YAL012W	-1.17612	YGR132C	0.189296	YDR485C	0.56376
YJR112W-A	-0.901601	YGR061C	-0.496302	YJL023C	0.17094	YDR486C	0.784091
YNL023C	-0.548514	YDR317W	-1.23358	YJL126W	-0.494173	YDR487C	-0.287219
YDR255C	0.514918	YDR457W	-0.00315752	YKR037C	-0.031217	YDR488C	-0.65376
YHR075C	0.704709	YGL232W	-0.567498	YMR008C	0.300374	YDR489W	0.149257
YLR005W	-0.441026	YOR219C	0.697964	YOL045W	-0.324505	YDR490C	-0.0769984
YOR174W	-0.529265	YLR289W	-0.33765	YOR176W	0.0019352	YDR491C	-0.419685
YHR051W	0.410909	YDR266C	-0.0215027	YOR311C	-0.210912	YDR492W	-0.626145
YHR045W	-0.580867	YFL002C	-0.106999	YOR320C	-0.261537	YDR493W	0.809691
YGR239C	0.527013	YBR230C	-0.0103168	YPL039W	0.0693347	YDR494W	0.683033
YDR486C	0.471486	YOR101W	-0.731457	YMR251W-A	2.12488	YDR495C	0.748019
YPR139C	-0.442575	YER068W	0.287927	YBL089W	0.119215	YDR496C	0.037571
YML042W	0.990922	YDR345C	-1.27679	YMR053C	0.749991	YDR497C	0.345819
YAL008W	0.673157	YGL117W	1.1397	YPL038W-A	0.34876	YDR498C	0.333616
YKL093W	1.27708	YPL092W	0.437646	YLR050C	0.166068	YDR499W	0.290287
YAL007C	-0.30911	YER131W	-0.498246	YNL077W	-0.27116	YDR500C	-0.540515
YDL167C	-0.676005	YMR290C	-0.712435	YDR031W	1.14239	YDR500C	0.139854
YOR009W	-0.887641	YDR425W	0.803599	YOR297C	-0.0159426	YDR501W	0.516852
YDR194C	-0.350861	YNL315C	0.314883	YDR524C-B	-0.716378	YDR502C	-0.209888
YCR020W-B	-0.605429	YHL002W	0.332218	YIL070C	1.068	YDR503C	0.270823
YEL040W	-0.454451	YBR196C	-0.657242	YLR249W	-0.798282	YDR504C	0.381048
YGR251W	-0.624917	YDR156W	0.0116042	YML124C	-0.442361	YDR505C	0.439777
YNL211C	-1.08613	YDR134C	0.763063	YPL069C	-0.269242	YDR506C	0.173169
YIL157C	0.521322	YKL170W	-0.175197	YIL051C	0.829944	YDR507C	0.340525
YIL144W	0.489283	YJL184W	-0.065242	YCR015C	-0.0342177	YDR508C	-0.0770875
YML048W	-0.315151	YKL056C	-0.848014	YDR516C	0.558052	YDR509W	1.0996
YDR164C	-0.427293	YEL033W	-0.313029	YGR284C	-0.121629	YDR510C-A	Inf
YJL079C	0.72395	YNL023C	-0.123559	YHR088W	-0.314005	YDR510W	0.0366869
YIL145C	-0.375365	YLR369W	0.462565	YJR099W	-0.119103	YDR511W	0.916572
YJR161C	0.321499	YDR240C	0.699158	YKL007W	0.451489	YDR512C	0.567081
YHR096C	0.539429	YMR276W	-0.546488	YPL107W	-0.318208	YDR513W	0.656643
YOR309C	-0.563803	YKL023C-A	-0.0461818	YLR362W	-0.024578	YDR514C	-0.0765313
YKL132C	-0.91991	YDR368W	-0.581737	YDR138W	-0.292185	YDR515W	0.844945
YPL207W	-0.628391	YJL026W	-0.817338	YLR320W	0.084069	YDR516C	0.547508
YDL115C	0.479155	YAR014C	-0.0886166	YOR308C	0.448757	YDR517W	-0.517998
YDL153C	-0.568704	YGR195W	0.270941	YOL061W	-0.279352	YDR518W	-0.176476
YOR378W	-0.968161	YJR034W	0.501796	YMR253C	0.153736	YDR519W	-0.313842
YKR056W	-0.592355	YIL169C	0.537928	YDR418W	-0.256724	YDR520C	0.525993
YKR022C	-0.629125	YJL207C	-0.00532377	YDR541C	0.0404866	YDR521W	-2.23508
YIL142W	-0.307024	YLL051C	-0.0858793	YHR116W	1.50678	YDR522C	-0.11896
YLR059C	-0.411411	YMR244C-A	0.0431648	YOR192C	-0.233292	YDR523C	-0.158662
YOR153W	0.453507	YPR097W	0.105383	YLR405W	-0.361818	YDR524C-A	-1.05113
YHR090C	0.518301	YBL027W	-0.766187	YOR348C	0.444144	YDR524C-B	-0.359858
YCL059C	-0.415573	YMR275C	-0.214086	YHR211W	1.48425	YDR524C	-0.303752
YGL128C	0.633402	YNL122C	0.227414	YBL092W	-0.429514	YDR524W-C	0.75478
YGL196W	0.377467	YDR219C	0.511725	YIL013C	0.903763	YDR525W-A	0.851822
YGR061C	-0.518188	YKL060C	-0.917351	YHR032W	-0.296667	YDR525W	0.466692
YMR183C	-0.352194	YIL145C	-0.706126	YML058W-A	0.259719	YDR526C	-0.622299
YER107C	-0.359929	YOL136C	0.088603	YJR040W	-0.392718	YDR527W	-0.436549
YPR145W	-0.544182	YGL057C	0.190858	YNR050C	-1.20846	YDR528W	0.898761
YBR251W	0.421297	YNL163C	0.231147	YGR053C	0.535919	YDR529C	0.827667
YJL025W	-0.604705	YNR019W	0.271267	YGR270W	0.192186	YDR530C	0.0820055
YKL210W	-0.287346	YHR074W	-0.0798747	YNL227C	0.177207	YDR531W	-0.287675
YLR173W	0.513427	YKL046C	-0.0997966	YDR373W	-0.481394	YDR532C	0.655188
YHR059W	0.572568	YGL053W	1.62022	YKL089W	0.0622014	YDR533C	0.268089
YKL137W	0.5947	YLR115W	0.010552	YNL136W	0.586131	YDR534C	-0.63379
YOL088C	-0.362672	YLR098C	0.236268	YDL213C	0.166957	YDR535C	NA
YJL077W-B	-0.680171	YIL099W	1.12873	YML041C	0.244526	YDR535C	-1.03256
YBR253W	-0.559971	YBR246W	-0.237177	YBL064C	0.933879	YDR536W	2.78055
YPR115W	-0.418935	YDR379C-A	1.58455	YBR248C	-0.634142	YDR537C	0.0456904
YLR175W	-0.407744	YML049C	0.0137963	YJR063W	-0.437321	YDR538W	-1.04515
YBR154C	-0.332146	YKL211C	-0.00093675	YKL112W	-0.159472	YDR539W	-0.0343569
YPL109C	0.663953	YLR057W	-0.284503	YOR137C	0.24277	YDR540C	-0.542049
YMR122W-A	0.385125	YDL191W	-0.647091	YHR041C	0.099893	YDR541C	-1.1171
YKR103W	-0.662519	YER178W	-0.585205	YOR133W	1.88885	YDR542W	NA
YDR272W	0.4172	YLR392C	1.14521	YML063W	-0.418621	YDR543C	-0.657659
YJL157C	0.385677	YOL061W	-0.266726	YNL312W	-0.0405845	YDR544C	-1.15563
YJL162C	-0.600195	YDL165W	-0.144968	YMR234W	-0.0843605	YDR545C-A	-0.379391
YLR054C	1.10438	YBL024W	0.0828471	YJR051W	-0.0768621	YDR545W	-0.346877
YOR298W	-1.68466	YOR341W	-0.206192	YBR273C	-0.0254913	YEL001C	-0.222332
YMR131C	-0.468847	YIL048W	0.221604	YDR152W	-0.531243	YEL002C	-0.491176
YNL242W	0.414283	YDR105C	-0.036133	YPR199C	0.0518373	YEL003W	0.179514
YGL198W	0.414096	YMR298W	0.0815103	YBR278W	0.196166	YEL003W	-0.904279
YJR040W	-0.391793	YHR154W	0.422285	YER115C	-0.353033	YEL004W	-0.272702
YIL008W	-0.416077	YAL005C	-0.271306	YGL213C	-0.220473	YEL005C	0.456069
YER101C	0.560876	YJL013C	-0.123301	YGR211W	-1.25843	YEL006W	-0.747515
YDR292C	-0.382126	YLR205C	1.21589	YHR025W	-0.375347	YEL007W	0.341561
YKL110C	-0.478209	YGR096W	-0.876924	YJR070C	-0.789434	YEL008C-A	-0.220216
YHR117W	-0.405443	YOR246C	0.106703	YML112W	0.044769	YEL008W	-0.0543678
YKL023W	0.56519	YHR118C	-0.032771	YOL056W	-0.417424	YEL009C-A	0.540716
YMR172W	-0.479008	YOR161C	1.3331	YNR017W	0.241803	YEL009C	-0.478805
YJL178C	-0.352673	YKL096W-A	-0.240055	YPR082C	-0.12305	YEL010W	-2.80892
YOR196C	-0.422536	YOR338W	2.37532	YDR386W	-0.110838	YEL011W	2.57546
YBR045C	-0.806489	YGR271W	0.415351	YDR227W	0.452674	YEL012W	1.36817
YDR493W	0.588342	YHR090C	0.422115	YDR264C	-0.392569	YEL012W	0.702844
YLR174W	0.761027	YGR070W	1.4564	YEL026W	-0.515761	YEL013W	0.00246069
YML014W	-0.466999	YCR018C	-0.306961	YGL140C	-0.0382097	YEL014C	Inf
YJL082W	0.453957	YNL234W	0.759838	YKL185W	0.463252	YEL015W	0.302045
YOL113W	0.547287	YER087C-B	-0.753369	YLR241W	0.211298	YEL016C	-0.61172
YOL055C	0.488084	YKL052C	-0.329077	YOR039W	-0.326369	YEL017C-A	-0.657275
YPL265W	0.399694	YJL172W	-0.412802	YER169W	-0.418194	YEL017W	0.449374
YIL038C	-0.317028	YIL059C	1.46985	YIL089W	-0.736214	YEL018C-A	0.0296577
YPL194W	-0.652586	YCL005W	-0.424086	YNL146W	1.1498	YEL018W	0.100224
YGL119W	-0.416258	YPL195W	0.0424987	YPL271W	0.787971	YEL019C	0.221812
YOR070C	0.386156	YLR113W	0.0652577	YFR050C	-0.177813	YEL020C-B	-0.874895
YNL290W	-0.376606	YOL008W	0.307805	YNL329C	0.153389	YEL020C	0.251833
YGR001C	-0.344411	YER074W-A	-0.176813	YBL013W	-0.163437	YEL020W-A	0.526661
YMR094W	-0.703088	YML070W	-0.322155	YOL012C	0.210065	YEL021W	0.0465343
YER145C	-0.618694	YJR149W	0.257055	YKL004W	-0.416831	YEL022W	0.0542464
YPL115C	-0.367609	YKL165C	-0.249265	YOL136C	0.0850362	YEL023C	-0.461719
YNL048W	-0.442607	YDL214C	0.211757	YLR095C	0.145573	YEL024W	0.429049
YJR085C	0.493371	YNL272C	-0.13626	YGR254W	2.5927	YEL025C	-0.887265
YBR024W	0.6114	YOR106W	1.35487	YLR066W	-0.129734	YEL026W	-0.621409
YLR257W	0.444239	YDR247W	1.67017	YOR045W	0.793729	YEL027W	-0.305948
YBR044C	-0.438869	YLR188W	-0.0613272	YDR379C-A	1.85703	YEL028W	-0.60685
YDL031W	-0.533332	YOR156C	0.700748	YLR450W	0.220573	YEL029C	-0.399887
YBL040C	0.333973	YER168C	0.106699	YLR015W	-0.480561	YEL030C-A	-0.224907
YIL129C	-0.389847	YLR344W	-1.17301	YLR264W	-0.899544	YEL030W	-1.03212
YLR197W	-0.450689	YMR119W-A	-0.597552	YMR162C	0.10109	YEL031W	-0.425784
YOL085C	3.15231	YNL159C	-0.0803727	YKL029C	-0.406066	YEL032C-A	-1.29922
YNL241C	-0.371534	YHR088W	0.0629922	YPL137C	-0.0034209	YEL032W	-0.258469
YEL016C	-0.56398	YDL159W	0.916551	YPL230W	2.29145	YEL033W	-0.498544
YGR264C	-0.474006	YGR230W	1.81639	YGL099W	-0.709952	YEL034C-A	-0.737849
YGR027C	-0.318055	YMR027W	-0.0821421	YAR027W	0.0704415	YEL034W	-0.59488
YPR098C	0.546683	YOL052C	0.282977	YGR090W	-0.343415	YEL035C	2.08617
YNL144C	0.794928	YIL141W	0.69605	YGR283C	-0.442025	YEL036C	-0.211056
YDR006C	0.419195	YGL190C	0.407482	YMR261C	0.681915	YEL037C	-0.344496
YKR079C	-0.563802	YDR486C	-0.232057	YFL017C	-0.00743915	YEL038W	-0.742687
YGR224W	2.13772	YPL273W	-0.467428	YDL143W	-0.64222	YEL039C	2.91312
YDR035W	-0.302044	YPL066W	0.424637	YAL048C	-0.00807787	YEL040W	-0.846793
YFL002C	-0.562183	YCR068W	0.079355	YMR086W	0.270747	YEL041W	0.553258
YDL085C-A	-0.551235	YKR086W	0.281423	YOR165W	-0.0659043	YEL042W	-0.783115
YDL208W	-0.371078	YDR473C	0.601439	YLR459W	-0.180629	YEL043W	-0.450867
YJR011C	0.642664	YNL323W	-0.239984	YCR023C	0.201531	YEL044W	-0.392014
YPR159W	0.270822	YER078C	-0.195437	YLR370C	0.454241	YEL045C	0.391995
YIL089W	-1.33475	YBL036C	-0.772243	YAL003W	-1.07245	YEL046C	-0.786853
YNL016W	-0.300363	YBR029C	-0.0238779	YPL223C	1.75411	YEL047C	-0.270518
YPL018W	-0.417081	YDR003W	0.13958	YBR171W	-0.786123	YEL048C	-0.849584
YBR201W	0.558243	YIR024C	0.907719	YBR191W	-0.189582	YEL049W	1.23179
YCL008C	-0.435569	YGL091C	-0.0531545	YKR046C	1.14945	YEL050C	0.375383
YPL196W	0.612001	YLR200W	0.0674	YJL001W	-0.336708	YEL050W-A	-0.383515
YNL202W	1.40479	YGL229C	-0.387394	YHR011W	0.420733	YEL051W	-0.166994
YIR026C	-0.506394	YOR027W	-0.902437	YNL295W	-0.0496374	YEL052W	-0.0479475
YLR411W	-1.36145	YNL287W	-0.285897	YDR172W	-0.567454	YEL053C	-0.464178
YML012W	-0.304817	YOR133W	-1.11761	YDL104C	0.246199	YEL053W-A	-0.710836
YOL077C	-0.381031	YIL062C	0.280636	YKL071W	1.46931	YEL054C	-0.56726
YCR045W-A	-0.738918	YLL029W	0.366865	YLR342W	-0.0238503	YEL055C	-0.549605
YNL030W	0.293399	YOR128C	0.27745	YNL204C	0.196024	YEL056W	-0.0493486
YNR035C	0.35162	YOL003C	-0.21684	YPL194W	0.0294746	YEL057C	0.848972
YMR075W	-0.464467	YNL252C	0.237986	YJL180C	0.491714	YEL058W	0.204252
YHL030W	0.313725	YKL176C	-0.322771	YLR272C	0.0812296	YEL059C-A	0.399297
YJL127C	-0.541427	YNL078W	-0.35396	YJL140W	0.113207	YEL059W	-0.769123
YGL171W	-0.507594	YDL208W	-0.860336	YML097C	-0.371286	YEL060C	1.74073
YPL226W	-0.439305	YOL020W	-0.243418	YGL142C	-0.235009	YEL061C	0.801352
YDR165W	-0.567503	YNL086W	0.74031	YIL113W	1.05681	YEL062W	0.434709
YKL208W	0.667784	YKL084W	-1.10019	YMR149W	-0.330316	YEL063C	-0.61886
YGL173C	-0.257983	YHR151C	-0.283747	YLL021W	-0.00380531	YEL064C	-0.0344013
YLR089C	0.387126	YPR023C	-0.484783	YJR031C	-0.162724	YEL065W	1.16834
YOR389W	-0.596141	YGR240C	-0.993969	YJR126C	0.0101992	YEL066W	-0.457287
YLR069C	0.434802	YML075C	-0.101934	YMR166C	0.481566	YEL067C	-0.818339
YLR219W	0.435893	YMR314W	-0.249761	YGL253W	-0.735728	YEL068C	-0.948857
YLR227C	-1.01328	YCR090C	-0.443104	YHL020C	-0.25593	YEL069C	3.21173
YKL088W	0.431275	YLR145W	1.17253	YAL002W	0.0887581	YEL070W	1.48856
YGL184C	0.513832	YML069W	-0.220012	YEL003W	0.438382	YEL071W	-0.233071
YOR371C	-0.501052	YPR071W	-0.385366	YOR036W	0.486026	YEL072W	-1.25143
YER120W	-0.322226	YER158C	0.00748556	YLR212C	0.131597	YEL073C	0.480632
YFR027W	0.581646	YBR191W	-0.899682	YLR277C	-0.252532	YEL074W	-1.42542
YHR038W	0.571537	YDR297W	-0.643478	YIL017C	0.51992	YEL075C	NA
YKR071C	-0.322787	YLR340W	-0.793445	YML105C	-0.384743	YEL075W-A	-1.26984
YLL022C	-0.398556	YLR192C	-1.3511	YDR294C	-0.326254	YEL076C-A	NA
YLR369W	0.362519	YGL185C	1.14385	YER180C	0.12321	YEL076C-A	-0.30866
YNL078W	0.399045	YMR124W	0.3237	YNL132W	-0.586407	YEL076C	NA
YNR048W	-0.522939	YBR189W	-0.908187	YPL015C	-0.0915374	YEL077C	-0.871822
YGR040W	-0.392883	YLR426W	-0.265987	YCR028C	-0.259089	YEL077W-A	-2.69789
YMR193W	0.485248	YER113C	-0.221815	YOR210W	-0.201947	YER001W	-0.831564
YIL132C	-0.889359	YBL088C	-0.116589	YDR322W	0.413177	YER002W	0.537102
YLL049W	-0.681504	YDR449C	0.177705	YOR361C	-0.530446	YER003C	0.189026
YMR239C	-0.668123	YMR116C	-0.685684	YNL287W	-0.292348	YER003C	-1.95643
YNL050C	-0.416722	YGL225W	-0.246475	YBR267W	-0.614912	YER004W	-0.291113
YML077W	-0.465395	YNL246W	0.03771	YCR059C	-0.494608	YER005W	-0.589945
YAL001C	0.353741	YNR022C	1.1317	YKR100C	0.280983	YER006C-A	0.486675
YDR430C	0.327762	YLR137W	-0.532336	YCR047C	-0.900919	YER006W	0.0137907
YOR191W	-0.331908	YGR089W	0.561345	YDR368W	-0.337593	YER007C-A	-0.329127
YDR339C	0.45069	YOR115C	0.0239453	YGL188C-A	-0.567462	YER007C-A	-1.33757
YPL118W	0.362772	YNL182C	0.377667	YDL189W	-0.102253	YER007W	-0.330294
YGR259C	2.49575	YGR191W	0.232213	YOR319W	-0.127956	YER008C	0.0962905
YDR436W	0.502798	YMR094W	-0.848635	YHR109W	0.0108502	YER009W	-0.411442
YEL017W	0.39578	YDR198C	-0.448039	YLR256W	-0.0758219	YER010C	-0.0860681
YDR434W	-0.312816	YNL224C	0.456339	YIR021W	0.0242602	YER011W	-0.323238
YNL195C	0.990804	YGL208W	0.579294	YJL148W	-0.806014	YER012W	0.379625
YFL038C	0.302791	YER092W	0.418104	YLR316C	-0.682978	YER013W	0.610134
YPL138C	0.468742	YNL076W	0.264407	YLR456W	-0.145911	YER014C-A	NA
YLR410W	0.316419	YPR176C	0.0963684	YMR043W	0.152809	YER014C-A	-2.31234
YLR285W	-0.366124	YGR192C	-0.990856	YPR143W	0.135235	YER014W	0.139989
YPL218W	-0.27006	YFL048C	-0.0794819	YGR061C	-0.286902	YER015W	-0.568409
YCR094W	-0.373559	YKL168C	0.65512	YHR071W	0.164971	YER016W	0.239903
YGR276C	-0.369244	YHL044W	-0.294327	YML121W	0.0224221	YER017C	0.137073
YGR203W	0.413834	YNL227C	-0.306026	YHR021W-A	-0.951236	YER018C	0.370397
YOR295W	-0.697995	YHR072W	-0.175755	YNL247W	-0.659064	YER019C-A	-0.457074
YLR413W	-0.509916	YDR337W	0.498334	YMR200W	-0.0854028	YER019W	-0.128086
YMR162C	-0.403276	YIL128W	-0.314995	YGL194C	0.970871	YER020W	0.309204
YHL038C	-0.418988	YAL059W	0.40752	YMR295C	-0.225971	YER021W	0.0657744
YJR140C	-0.412637	YOR222W	-0.232599	YJR152W	0.318771	YER022W	0.221401
YNL287W	-0.264298	YDR381C-A	0.346703	YMR054W	0.209607	YER023C-A	NA
YGL044C	0.377131	YIR021W	0.434122	YBR006W	1.23839	YER023W	-0.631742
YER128W	-0.712054	YER041W	0.016744	YNL006W	0.131256	YER024W	1.53523
YCL025C	0.407306	YCR067C	-0.186332	YJL212C	-0.735769	YER025W	-0.312392
YPL166W	0.58709	YCR017C	-0.121971	YDR471W	-0.47905	YER026C	1.11862
YJL172W	0.281059	YMR229C	-0.380548	YEL039C	2.37739	YER027C	0.0842486
YPR055W	0.438715	YMR053C	1.67872	YGR021W	0.62764	YER028C	-1.29712
YER188W	-1.6951	YNL156C	0.688423	YDL120W	0.0186731	YER029C	0.780623
YPR002C-A	-0.500275	YBR086C	0.0743542	YGL020C	-0.354578	YER030W	0.628884
YBR079C	-0.371387	YKL212W	-0.582705	YDR106W	-0.417817	YER031C	-0.141139
YPR129W	-0.394035	YKL045W	0.765899	YBR026C	0.410572	YER032W	0.392443
YIL040W	0.466149	YBL008W	-0.394227	YDR439W	0.141037	YER033C	0.512675
YLR294C	0.578417	YPL091W	-0.513557	YHR178W	-0.0732031	YER034W	0.695183
YCL054W	-0.500375	YDL158C	0.184614	YDR223W	0.466999	YER035W	1.16427
YIL033C	0.346027	YPL108W	0.146613	YHR094C	-1.23649	YER036C	-0.594289
YJL006C	0.495058	YDR384C	0.355565	YGR126W	0.672195	YER037W	0.293179
YOR078W	-0.46309	YJR001W	-0.207325	YHR068W	-0.546133	YER038C	-0.738371
YPL249C	0.459062	YDL211C	0.222776	YJR050W	0.0472723	YER038W-A	-0.566099
YMR305C	-0.318559	YHR102W	-0.0341003	YPL046C	0.208038	YER039C-A	-0.253235
YDL219W	-0.350618	YGL043W	-0.461094	YPL096W	-0.10219	YER039C	-0.048805
YGL010W	0.79927	YNL053W	0.894496	YDR298C	-0.211708	YER040W	0.3508
YMR106C	-0.55871	YOL120C	-0.697088	YBR155W	-0.538289	YER041W	-0.661372
YIL140W	0.295308	YLR412W	-0.0840904	YGL084C	-0.0658329	YER042W	-0.00288207
YGR037C	-0.321116	YHR016C	0.906126	YLR270W	0.852596	YER043C	-0.341481
YJL048C	0.429736	YLR003C	-0.520398	YJL210W	0.24994	YER044C-A	-0.365748
YJR154W	0.795724	YDL183C	0.54872	YAL028W	0.759854	YER044C-A	Inf
YPL260W	0.365454	YBL071W-A	-0.132889	YLL034C	-1.00527	YER044C	-0.893848
YER131W	-0.247067	YLR172C	-0.651252	YHR184W	-1.19941	YER045C	0.710727
YOR001W	-0.478343	YNL008C	0.362929	YML086C	-0.338888	YER046W-A	-0.314241
YJL087C	-0.423857	YIL034C	0.249669	YPR121W	-0.216475	YER046W	0.663789
YMR212C	-0.365307	YJR032W	-0.507247	YOL095C	-0.231899	YER047C	0.799986
YMR233W	0.445483	YDR508C	0.0563963	YBR197C	0.325097	YER048C	0.220027
YLL003W	-0.505612	YLR058C	-0.897675	YHR048W	0.23176	YER048W-A	0.43765
YJR113C	0.329547	YKL179C	-0.186296	YMR309C	-0.425283	YER049W	-0.65119
YLL031C	-0.351518	YJR070C	-0.981655	YLR240W	0.183402	YER050C	1.16026
YNL121C	-0.324754	YAL017W	0.976882	YBR137W	0.150292	YER051W	-0.267921
YMR052W	0.680738	YBR295W	0.833754	YLR035C	0.290028	YER052C	-0.911465
YER180C	-0.751439	YML080W	-0.349577	YGL058W	-0.411833	YER053C-A	2.80389
YJL180C	0.447168	YMR286W	0.168151	YKL074C	-0.244646	YER053C	0.675481
YNL133C	0.65578	YML072C	-0.312641	YBL022C	-0.273774	YER054C	2.18196
YKL174C	-0.397207	YLR068W	-0.313011	YNL197C	0.34274	YER055C	-0.443072
YOR315W	-0.367631	YMR190C	-0.163336	YDR472W	-0.592148	YER056C-A	-0.176109
YDR324C	-0.514007	YPL184C	-0.014651	YLL063C	0.0363836	YER056C-A	-0.113437
YBR023C	0.366845	YKL134C	-0.324753	YGL037C	1.03626	YER056C	-0.405708
YNR049C	0.475193	YHR203C	-1.06299	YBR265W	-0.189997	YER057C	0.0597402
YKR019C	-0.617518	YKL219W	-0.457922	YMR272C	-0.0499525	YER058W	1.1591
YCR044C	-0.378692	YDL082W	-1.02426	YPL007C	-0.180333	YER059W	0.826313
YBR197C	-0.458162	YDR103W	0.641376	YDL117W	-0.0100036	YER060W-A	-1.13679
YDR020C	-0.721016	YGL206C	-0.368817	YOL078W	-0.185609	YER060W	-0.758165
YDR129C	0.340226	YJR121W	-0.495986	YPL232W	0.160474	YER061C	-0.0117781
YCR007C	0.851132	YLR451W	0.107922	YHR205W	0.143276	YER062C	1.0094
YDR405W	0.417102	YHR161C	0.451727	YJL084C	0.651624	YER063W	0.498977
YBR284W	0.813268	YGR216C	-0.09552	YFL028C	-0.201907	YER064C	0.870084
YNL212W	0.309868	YNL204C	-0.438283	YGL064C	0.116476	YER065C	0.161261
YPR196W	-0.80763	YDR404C	-0.251203	YGR194C	1.263	YER066C-A	-0.545092
YFL013C	0.360405	YGR207C	0.199649	YIR030C	-1.72109	YER066W	-0.624405
YDL181W	0.611902	YBR239C	0.171752	YLL051C	-0.194867	YER067C-A	0.587432
YCL039W	0.386016	YKL019W	0.0943633	YDL209C	-0.305295	YER067W	3.56988
YDL044C	0.422415	YOR310C	-0.548112	YEL062W	0.0588193	YER068C-A	1.38665
YHR073W	-0.350662	YER001W	-0.00842984	YFL038C	0.131151	YER068W	0.486069
YGR237C	0.546106	YGL250W	0.978882	YGL108C	0.532433	YER069W	-0.77274
YDR495C	0.428514	YLR337C	0.330921	YGR181W	0.476545	YER070W	0.440871
YOL017W	0.408937	YML050W	0.0632558	YJL107C	0.399547	YER071C	0.515545
YPL085W	-0.307092	YNL186W	0.164881	YNL224C	0.053992	YER072W	0.00152906
YLR133W	0.399337	YDR225W	-0.59693	YBL005W-B	1.95206	YER073W	0.20082
YLR337C	0.483933	YMR031C	0.549201	YJL066C	1.16014	YER074W-A	-0.024155
YPR106W	0.416443	YMR152W	-0.137262	YPR145W	-1.28004	YER074W-A	-0.237787
YBR262C	0.4908	YDL248W	0.379326	YHR152W	0.729713	YER074W	-0.572111
YMR158W	0.484755	YER074W	-0.863789	YER140W	-0.214746	YER074W	-0.0861669
YIL063C	-0.467954	YPL234C	-0.296998	YPL119C	0.854929	YER075C	0.346723
YER156C	-0.342441	YOL083W	0.410991	YKL206C	-0.160437	YER076C	-0.338324
YFL001W	-0.54874	YOR293W	-0.821298	YGR059W	0.147922	YER076W-A	-0.69928
YGR076C	0.541879	YER155C	-0.175246	YPL239W	-0.82388	YER077C	1.20492
YIL056W	-0.393831	YJR101W	0.212447	YMR283C	-0.15357	YER078C	-0.424952
YIL143C	-0.342244	YER153C	-0.633247	YHL002W	0.188392	YER078W-A	-0.191386
YER034W	0.432779	YJL086C	0.521824	YHR187W	-0.496619	YER079C-A	1.72284
YOL094C	-0.357833	YER095W	0.435055	YMR215W	-0.106187	YER079W	1.42619
YMR049C	-0.484797	YGR116W	-0.125439	YPR046W	-0.415603	YER080W	0.295989
YIL088C	-0.328239	YCR003W	-0.0890068	YLR166C	-0.0751771	YER081W	0.0472808
YCL030C	-0.402011	YPR133W-A	-0.328312	YIL126W	0.0473782	YER082C	0.191372
YGL011C	0.277475	YLR024C	-0.12022	YHR139C	1.55869	YER083C	-0.0447685
YPL084W	0.300803	YGL124C	-0.267768	YDR295C	0.337067	YER084W-A	1.14563
YPR108W-A	-1.47314	YGL066W	0.8082	YKR008W	-0.130145	YER084W	1.34474
YCR042C	0.311784	YLR042C	-1.16221	YBR031W	1.14838	YER085C	1.48237
YDR367W	-0.340454	YDR465C	-0.634586	YPL150W	-0.0180799	YER086W	-1.058
YER092W	0.409685	YPL177C	-0.00152137	YOL112W	-0.0152958	YER087C-A	-0.279109
YBL085W	-0.36453	YGR104C	0.350232	YFL033C	0.100999	YER087C-B	-0.204973
YNL090W	-0.394749	YPR178W	0.633131	YDR043C	-0.00992852	YER087W	0.191472
YPR041W	-0.297167	YJL088W	-0.418448	YKR083C	0.0983114	YER088C-A	-0.342886
YER114C	-0.332294	YAR018C	0.509436	YOL103W	-0.162499	YER088C	0.079629
YKR048C	-0.290215	YOR125C	0.497354	YDR141C	0.127557	YER088W-B	-1.36568
YJR117W	-0.332479	YHL020C	0.346042	YGL242C	-0.0910696	YER089C	-0.46408
YMR052C-A	1.69949	YNL082W	0.364411	YHR020W	-1.01009	YER090C-A	NA
YGL226C-A	-0.389878	YBR199W	0.314952	YJL095W	0.066658	YER090W	-0.381462
YPL242C	0.302709	YLR009W	0.158088	YBL088C	-0.132412	YER091C-A	-0.18393
[truncated: 5,474 more rows]
