# Supplementary material for: Decapping factor Dcp2 controls mRNA abundance and translation to adjust metabolism and filamentation to nutrient availability
Source: eLife. 2023 Jun 2;12:e85545. doi: 10.7554/eLife.85545 (PMC10287164; doi:10.7554/eLife.85545)
Supplement: Figure 3—source data 3. — Pearson correlations for aligned reads were calculated between biological replicates. The log2 fold-changes in spike-in normalized Rpb1 occupancies (ChIP-Seq) and ERCC spike-in normalized mRNA levels from RNA-Seq data are shown for all transcripts in dcp2Δ vs. WT cells. [file elife-85545-fig3-data3.zip]

Archive with 2 entries (2 files):
- Figure 3 ΓÇô source data 3.xlsx
- __MACOSX/._Figure 3 ΓÇô source data 3.xlsx
