# Supplementary material for: Decapping factor Dcp2 controls mRNA abundance and translation to adjust metabolism and filamentation to nutrient availability
Source: eLife. 2023 Jun 2;12:e85545. doi: 10.7554/eLife.85545 (PMC10287164; doi:10.7554/eLife.85545)
Supplement: Figure 4—figure supplement 1—source data 2. [file elife-85545-fig4-figsupp1-data2.zip]

Archive with 2 entries (2 files):
- Figure 4 ΓÇô figure supplement 1 ΓÇô source data 2.xlsx
- __MACOSX/._Figure 4 ΓÇô figure supplement 1 ΓÇô source data 2.xlsx
