# Supplementary material for: Decapping factor Dcp2 controls mRNA abundance and translation to adjust metabolism and filamentation to nutrient availability
Source: eLife. 2023 Jun 2;12:e85545. doi: 10.7554/eLife.85545 (PMC10287164; doi:10.7554/eLife.85545)
Supplement: Figure 7—source data 1. — Each panel lists the MIPS functional categories enriched among the genes encoding each group of transcripts, the p-value indicating the statistical significance of enrichment, the number of genes represented by the mRNAs in the set belonging to the functional category (k), and the total number of genes present in the functional group (f). The Bonferroni correction and a minimum p-value of 0.05 were applied. [file elife-85545-fig7-data1.zip]

Archive with 2 entries (2 files):
- Figure 7 - source data 1.docx
- __MACOSX/._Figure 7 - source data 1.docx
