# Supplementary material for: Decapping factor Dcp2 controls mRNA abundance and translation to adjust metabolism and filamentation to nutrient availability
Source: eLife. 2023 Jun 2;12:e85545. doi: 10.7554/eLife.85545 (PMC10287164; doi:10.7554/eLife.85545)
Supplement: Figure 7—source data 3. [file elife-85545-fig7-data3.zip]

Archive with 30 entries (27 files):
- Figure 7 - source data 3/
- __MACOSX/._Figure 7 - source data 3
- Figure 7 - source data 3/Labelled_western-blot_files/
- Figure 7 - source data 3/.DS_Store
- __MACOSX/Figure 7 - source data 3/._.DS_Store
- Figure 7 - source data 3/Original_western-blot_files/
- Figure 7 - source data 3/Labelled_western-blot_files/Cox14_labelled.jpg
- __MACOSX/Figure 7 - source data 3/Labelled_western-blot_files/._Cox14_labelled.jpg
- Figure 7 - source data 3/Labelled_western-blot_files/Atp20_labelled.jpg
- __MACOSX/Figure 7 - source data 3/Labelled_western-blot_files/._Atp20_labelled.jpg
- Figure 7 - source data 3/Labelled_western-blot_files/GAPDH_labelled.jpg
- __MACOSX/Figure 7 - source data 3/Labelled_western-blot_files/._GAPDH_labelled.jpg
- Figure 7 - source data 3/Labelled_western-blot_files/Aco1_labelled.jpg
- __MACOSX/Figure 7 - source data 3/Labelled_western-blot_files/._Aco1_labelled.jpg
- Figure 7 - source data 3/Labelled_western-blot_files/Idh1_labelled.jpg
- __MACOSX/Figure 7 - source data 3/Labelled_western-blot_files/._Idh1_labelled.jpg
- Figure 7 - source data 3/Labelled_western-blot_files/Pet10_labelled.jpg
- __MACOSX/Figure 7 - source data 3/Labelled_western-blot_files/._Pet10_labelled.jpg
- Figure 7 - source data 3/Original_western-blot_files/Atp20.jpg
- __MACOSX/Figure 7 - source data 3/Original_western-blot_files/._Atp20.jpg
- Figure 7 - source data 3/Original_western-blot_files/Cox14.jpg
- __MACOSX/Figure 7 - source data 3/Original_western-blot_files/._Cox14.jpg
- Figure 7 - source data 3/Original_western-blot_files/Pet10.jpg
- __MACOSX/Figure 7 - source data 3/Original_western-blot_files/._Pet10.jpg
- Figure 7 - source data 3/Original_western-blot_files/GAPDH.jpg
- __MACOSX/Figure 7 - source data 3/Original_western-blot_files/._GAPDH.jpg
- Figure 7 - source data 3/Original_western-blot_files/Aco1.jpg
- __MACOSX/Figure 7 - source data 3/Original_western-blot_files/._Aco1.jpg
- Figure 7 - source data 3/Original_western-blot_files/Idh1.jpg
- __MACOSX/Figure 7 - source data 3/Original_western-blot_files/._Idh1.jpg
