# Supplementary material for: Decapping factor Dcp2 controls mRNA abundance and translation to adjust metabolism and filamentation to nutrient availability
Source: eLife. 2023 Jun 2;12:e85545. doi: 10.7554/eLife.85545 (PMC10287164; doi:10.7554/eLife.85545)
Supplement: Figure 7—source data 4. [file elife-85545-fig7-data4.zip › Figure 7 ΓÇô source data 4.xlsx]

## Sheet: Sheet1
	MFI/OD
Sample	TMRM	FCCP
WT_1	6084.06	1449.28
WT_2	5033.08	2010.53
WT_3	4550.9	3112.28
dcp2 + pDCP2_1	2147.02	995.633
dcp2 + pDCP2_2	2462.13	1525.5
dcp2 + pDCP2_3	2372.88	679.507
dcp2_1	13088.4	2769.13
dcp2_2	13625.7	2788.57
dcp2_3	15983.6	3152.39
	MFI/OD
Avg	TMRM	FCCP
WT	5222.68	2190.69
dcp2 + pDCP2	2327.34	1066.88
dcp2	14232.6	2903.36
